# Supplementary material for: Hyperbranched polymer functionalized flexible perovskite solar cells with mechanical robustness and reduced lead leakage
Source: Nat Commun. 2023 Oct 13;14:6451. doi: 10.1038/s41467-023-41931-1 (PMC10576085; doi:10.1038/s41467-023-41931-1)
Supplement: Supplementary file 6 — Source Data [file 41467_2023_41931_MOESM6_ESM.xlsx]

## Sheet: Figure 1c
PA			EDA			BDA			HDA			ODA
Displacement/mm	Load/N		Displacement/mm	Load/N		Displacement/mm	Load/N		Displacement/mm	Load/N		Displacement/mm	Load/N
0	-0.01816		0	0.33543		0	0.00096		0	0.00075		0	-0.00241
0.00026	0.00769		0.00061	0.4121		0.00124	0.13854		0.00036	0.01882		0	0.00547
0.00109	0.10647		0.00088	0.43971		0.00395	0.43039		0.00075	0.04249		-0.00012	-0.01306
0.0001	-0.02344		0.0016	0.53287		0.01022	1.43933		0.00161	0.09273		0.00029	0.04694
0.00243	0.3087		0.00287	0.70439		0.0167	2.71206		0.00323	0.18437		0.00098	0.1566
0.01012	1.56557		0.00489	1.00543		0.0227	3.966		0.00542	0.32849		0.00284	0.49522
0.01424	2.23318		0.00741	1.4287		0.02871	5.23656		0.00778	0.54147		0.00749	1.43837
0.01718	2.71786		0.0098	1.89183		0.03468	6.50044		0.01001	0.78959		0.00984	1.88425
0.02056	3.2917		0.01178	2.29628		0.04068	7.75427		0.01192	1.04259		0.01133	2.15836
0.02404	3.88105		0.0135	2.66868		0.04678	9.0139		0.0136	1.28534		0.01287	2.45086
0.02752	4.48123		0.01507	3.00665		0.05289	10.2647		0.01519	1.53967		0.01455	2.77283
0.03091	5.06216		0.01689	3.40263		0.05894	11.5159		0.01701	1.85512		0.01625	3.09519
0.03432	5.65048		0.01866	3.79046		0.06495	12.7708		0.01878	2.18861		0.01791	3.41272
0.03763	6.21666		0.0203	4.15014		0.07098	14.0346		0.02044	2.51406		0.01956	3.72545
0.04087	6.76981		0.02186	4.49324		0.07706	15.3002		0.02212	2.86166		0.02125	4.04966
0.04407	7.31543		0.02359	4.88258		0.08323	16.5587		0.02382	3.22049		0.02292	4.36974
0.04747	7.88964		0.02536	5.28551		0.08943	17.8207		0.02553	3.58969		0.0246	4.69102
0.05075	8.43553		0.02709	5.67998		0.09558	19.0866		0.02719	3.94986		0.02628	5.01041
0.05405	8.98415		0.02884	6.08206		0.10172	20.34		0.02886	4.3165		0.02796	5.33251
0.05744	9.54847		0.03052	6.46817		0.10798	21.6041		0.03054	4.6855		0.02961	5.64656
0.06078	10.1036		0.03217	6.85341		0.11412	22.8604		0.03219	5.05122		0.03128	5.96103
0.06426	10.6805		0.03383	7.24159		0.12027	24.1117		0.03384	5.42054		0.03295	6.28333
0.06761	11.224		0.03546	7.62096		0.12656	25.3751		0.03551	5.79233		0.03462	6.59696
0.07091	11.7531		0.03709	7.9969		0.13288	26.6362		0.03717	6.15865		0.03626	6.91021
0.07416	12.2718		0.03871	8.37223		0.13926	27.9024		0.03886	6.53723		0.03793	7.2252
0.07744	12.788		0.04034	8.74972		0.14567	29.1548		0.04051	6.90296		0.0396	7.54251
0.08078	13.3181		0.04202	9.13953		0.15205	30.4148		0.04216	7.26919		0.04127	7.85619
0.08404	13.8248		0.04367	9.52264		0.15841	31.6705		0.04383	7.63837		0.04293	8.16917
0.08734	14.3305		0.04534	9.9064		0.16483	32.9222		0.04556	8.01553		0.0446	8.47871
0.09083	14.8606		0.047	10.2876		0.17139	34.1731		0.04727	8.39192		0.04626	8.78682
0.09439	15.3978		0.04865	10.6634		0.17823	35.4343		0.04895	8.75903		0.0479	9.08996
0.09779	15.9022		0.05025	11.0248		0.18516	36.6951		0.05055	9.11089		0.0496	9.40735
0.10097	16.3666		0.05194	11.4099		0.19217	37.9601		0.05216	9.46401		0.05125	9.71064
0.1043	16.8535		0.05369	11.7985		0.19903	39.2112		0.05386	9.84225		0.05297	10.0336
0.10759	17.3291		0.05537	12.1666		0.20617	40.4681		0.05558	10.224		0.05478	10.3755
0.11085	17.7953		0.05703	12.5247		0.21367	41.7307		0.05733	10.6084		0.05645	10.6814
0.11405	18.2471		0.05874	12.8968		0.22133	42.9928		0.05908	10.9951		0.05812	10.9895
0.11734	18.7089		0.06049	13.2753		0.22882	44.2524		0.06068	11.3474		0.05979	11.2962
0.12065	19.1662		0.06225	13.6544		0.23602	45.5069		0.06231	11.7093		0.06142	11.5984
0.12406	19.6193		0.06392	14.0108		0.24342	46.767		0.064	12.0898		0.06307	11.9016
0.12748	20.049		0.06558	14.3677		0.25105	48.0204		0.06569	12.4686		0.06478	12.2217
0.13103	20.4637		0.06726	14.7335		0.25889	49.2789		0.06734	12.8316		0.06644	12.524
0.13443	20.8397		0.0689	15.09		0.26658	50.529		0.06897	13.1942		0.06808	12.8268
0.13769	21.2039		0.07053	15.4446		0.27433	51.787		0.0706	13.5556		0.06975	13.1332
0.14091	21.5732		0.0722	15.8102		0.2823	53.0395		0.0722	13.9142		0.07139	13.4309
0.14415	21.8614		0.07382	16.1665		0.29032	54.2596		0.07381	14.2683		0.073	13.7241
0.14738	22.0539		0.07541	16.5167		0.29875	55.5213		0.07549	14.6411		0.07459	14.0064
0.15074	22.3311		0.077	16.8715		0.30726	56.7787		0.07716	15.0091		0.07624	14.3092
0.15299	20.9678		0.07869	17.2506		0.31503	57.8658		0.07883	15.3763		0.07791	14.6097
0.15313	19.6036		0.08034	17.6124		0.32322	59.0414		0.0805	15.7435		0.07957	14.9079
0.15323	18.1019		0.082	17.9844		0.33145	60.1723		0.08213	16.1004		0.08123	15.2066
0.15334	16.3578		0.08357	18.3277		0.34053	61.4297		0.0838	16.4669		0.08292	15.5088
0.15345	14.4822		0.08525	18.7026		0.34857	62.4611		0.08559	16.8588		0.08456	15.7986
0.15352	13.2034		0.08705	19.1024		0.35619	63.4303		0.0873	17.2225		0.08627	16.0999
			0.08865	19.4537		0.36429	64.4816		0.08901	17.5874		0.08798	16.4054
			0.09032	19.8213		0.37333	65.6986		0.09069	17.9433		0.0897	16.706
			0.09203	20.1961		0.38194	66.7571		0.09236	18.2972		0.09144	17.0159
			0.09371	20.5634		0.38988	67.7065		0.09404	18.6547		0.09313	17.3089
			0.09545	20.9369		0.39775	68.8591		0.09571	19.0124		0.09477	17.5909
			0.09724	21.3215		0.40485	70.1184		0.0974	19.3714		0.09645	17.8799
			0.09887	21.6695		0.4117	71.3715		0.09903	19.7152		0.09811	18.1647
			0.10054	22.0226		0.41871	72.627		0.10071	20.07		0.09977	18.447
			0.1022	22.3741		0.42586	73.8903		0.10234	20.4182		0.10143	18.7302
			0.10383	22.709		0.43287	75.1497		0.10398	20.7697		0.10308	19.0125
			0.10563	23.0829		0.43988	76.4049		0.1056	21.1156		0.10472	19.2913
			0.10719	23.399		0.44692	77.6643		0.10722	21.4642		0.10634	19.5593
			0.10881	23.732		0.45416	78.9222		0.10884	21.8093		0.10794	19.8269
			0.11043	24.063		0.46144	80.1814		0.1105	22.1684		0.10957	20.0912
			0.11208	24.4035		0.4687	81.446		0.11217	22.5263		0.11125	20.3739
			0.11371	24.7362		0.47604	82.7059		0.11383	22.8812		0.1129	20.6413
			0.11531	25.0601		0.48349	83.9674		0.11551	23.236		0.11456	20.9109
			0.11697	25.4011		0.49087	85.2185		0.11714	23.5856		0.11617	21.1693
			0.11864	25.7341		0.49827	86.4737		0.11882	23.9403		0.11782	21.4301
			0.12027	26.0526		0.50571	87.7381		0.12048	24.2921		0.11957	21.7137
			0.12196	26.3916		0.51289	88.9894		0.12217	24.6488		0.12126	21.9782
			0.12367	26.7325		0.51995	90.2443		0.12386	25.0043		0.12293	22.2376
			0.12536	27.0649		0.52678	91.5027		0.12555	25.3582		0.12462	22.4975
			0.12703	27.3954		0.53357	92.7631		0.12734	25.7319		0.12635	22.7623
			0.12873	27.7197		0.54042	94.0293		0.1291	26.0939		0.12811	23.0307
			0.13046	28.058		0.54727	95.2898		0.13075	26.4247		0.1298	23.2753
			0.13222	28.3957		0.55424	96.5442		0.13236	26.7503		0.13149	23.5217
			0.1339	28.7089		0.56133	97.7998		0.13403	27.0899		0.13322	23.77
			0.13554	29.0074		0.56822	99.0595		0.13578	27.4399		0.13485	23.9974
			0.1372	29.3084		0.57504	100.32		0.13737	27.758		0.13646	24.2175
			0.13887	29.5915		0.58208	101.582		0.13901	28.085		0.13812	24.4483
			0.14053	29.8814		0.58909	102.843		0.14074	28.426		0.13977	24.678
			0.1422	30.1806		0.59639	104.095		0.14235	28.7394		0.14141	24.9024
			0.14385	30.4709		0.60335	105.36		0.14396	29.0588		0.14303	25.1215
			0.14553	30.7666		0.61025	106.619		0.14557	29.3729		0.14459	25.3325
			0.14718	31.0562		0.61726	107.883		0.14716	29.6794		0.1462	25.5562
			0.14882	31.3382		0.62472	109.143		0.14881	30.0047		0.14789	25.7912
			0.15042	31.6166		0.63201	110.404		0.15046	30.3251		0.14955	26.0199
			0.15198	31.8811		0.6391	111.657		0.15214	30.6448		0.15122	26.2543
			0.15365	32.1778		0.64634	112.921		0.15383	30.972		0.15285	26.4735
			0.15537	32.4807		0.65366	114.183		0.15549	31.288		0.15454	26.7069
			0.15698	32.7545		0.66099	115.433		0.15717	31.6078		0.15625	26.9425
			0.15863	33.0403		0.6683	116.684		0.15883	31.9151		0.15793	27.1666
			0.16033	33.3263		0.67575	117.938		0.16052	32.2313		0.1596	27.3906
			0.16202	33.6145		0.6832	119.201		0.1622	32.5443		0.16135	27.6292
			0.16369	33.9038		0.69081	120.458		0.16388	32.8533		0.16312	27.8762
			0.1654	34.2059		0.69847	121.706		0.16565	33.1773		0.16477	28.0858
			0.16715	34.5071		0.70571	122.957		0.16738	33.4918		0.16644	28.3066
			0.16882	34.7943		0.71304	124.211		0.169	33.7803		0.1681	28.5234
			0.17048	35.0783		0.72088	125.466		0.17069	34.0836		0.16977	28.7377
			0.17215	35.3607		0.72854	126.72		0.17237	34.3808		0.17142	28.9519
			0.17388	35.6545		0.73636	127.911		0.17403	34.6727		0.1731	29.1667
			0.1755	35.9289		0.74398	129.168		0.17569	34.9699		0.17477	29.381
			0.17713	36.2063		0.75172	130.426		0.17736	35.267		0.17641	29.5855
			0.17874	36.4723		0.75966	131.669		0.17901	35.5638		0.17808	29.7935
			0.18038	36.7334		0.76738	132.865		0.18066	35.856		0.17976	30.0032
			0.18204	37.0041		0.77504	134.119		0.18225	36.1415		0.18142	30.2015
			0.18371	37.2829		0.78252	135.379		0.18375	36.4029		0.18296	30.3767
			0.18537	37.564		0.79074	136.641		0.1854	36.7109		0.18442	30.5351
			0.18701	37.8279		0.79876	137.684		0.18714	37.0334		0.18615	30.7531
			0.18865	38.0961		0.80688	138.849		0.18884	37.3386		0.18792	30.9784
			0.19038	38.3889		0.8086	136.737		0.19051	37.6484		0.1896	31.1758
			0.19205	38.6593		0.80869	135.144		0.19219	37.9571		0.19126	31.3697
			0.19376	38.9356		0.80878	133.153		0.19388	38.2639		0.19293	31.561
			0.19551	39.211		0.80887	130.811		0.19562	38.5859		0.19464	31.764
			0.19725	39.4849		0.80897	128.164		0.19741	38.9211		0.19637	31.9666
			0.19886	39.7356		0.80906	125.252		0.19905	39.2213		0.19813	32.1723
			0.20053	40.0132		0.80916	122.112		0.20071	39.5178		0.1998	32.3587
			0.20221	40.2806		0.80927	118.778		0.20238	39.8254		0.20146	32.537
			0.20386	40.5529		0.80938	115.279		0.20403	40.1301		0.20311	32.7218
			0.20552	40.8258		0.80949	111.64		0.20569	40.4327		0.20477	32.9006
			0.20718	41.0979		0.80961	107.888		0.20735	40.7281		0.20643	33.0809
			0.20885	41.3684		0.80973	104.046		0.209	41.0368		0.20809	33.259
			0.21048	41.6266		0.80986	100.135		0.21068	41.3441		0.20975	33.4317
			0.21207	41.8765		0.81	96.1775		0.21234	41.6466		0.21139	33.6013
			0.21367	42.1298		0.81014	92.1913		0.21396	41.9324		0.21301	33.7651
			0.21534	42.4012		0.81028	88.1935		0.21558	42.2231		0.2146	33.9225
			0.217	42.6609		0.81043	84.2		0.21719	42.5172		0.21622	34.0841
			0.21867	42.9267		0.81059	80.2262		0.21884	42.8206		0.21791	34.2593
			0.22028	43.1773		--	--		0.22055	43.1296		0.2196	34.4387
			0.22202	43.4642		--	--		0.22217	43.4298		0.22127	34.6041
			0.22371	43.7257		--	--		0.22385	43.7411		0.22292	34.7652
			0.22539	43.9778		--	--		0.22547	44.0411		0.22463	34.9406
			0.22709	44.2396		--	--		0.22718	44.354		0.22629	35.1057
			0.22878	44.5019		--	--		0.22885	44.6606		0.22793	35.2662
			0.2305	44.7739		--	--		0.23053	44.9716		0.22963	35.4415
			0.23223	45.0406		--	--		0.23225	45.2891		0.23136	35.6216
			0.23389	45.288		--	--		0.23402	45.6072		0.2331	35.798
			0.23553	45.5373		--	--		0.23569	45.9077		0.23478	35.9603
			0.2372	45.7888		--	--		0.23736	46.21		0.23642	36.1147
			0.23888	46.0322		--	--		0.23901	46.5082		0.23807	36.2692
			0.24048	46.2584		--	--		0.24068	46.8023		0.23965	36.4127
			0.24216	46.5047		--	--		0.24235	47.0996		0.24124	36.5543
			0.24386	46.7554		--	--		0.24399	47.3931		0.24292	36.7241
			0.24544	46.9885		--	--		0.24565	47.6924		0.2446	36.8846
			0.24702	47.2212		--	--		0.2473	47.9796		0.24625	37.0375
			0.24866	47.4715		--	--		0.24895	48.2601		0.24791	37.1906
			0.25035	47.7226		--	--		0.25061	48.5512		0.24957	37.343
			0.25201	47.9651		--	--		0.25215	48.8168		0.25125	37.4996
			0.25367	48.2134		--	--		0.25376	49.0984		0.25286	37.6332
			0.25534	48.462		--	--		0.2556	49.4258		0.25452	37.7773
			0.25698	48.6992		--	--		0.25729	49.7101		0.25629	37.9434
			0.25867	48.9527		--	--		0.25891	49.9861		0.25799	38.0871
			0.26035	49.185		--	--		0.26063	50.2839		0.25974	38.2379
			0.26204	49.4276		--	--		0.26243	50.5953		0.2615	38.388
			0.26377	49.6774		--	--		0.26409	50.8691		0.26318	38.517
			0.26558	49.9368		--	--		0.2657	51.1323		0.26482	38.6365
			0.26729	50.1841		--	--		0.26739	51.4157		0.26648	38.7605
			0.2689	50.4143		--	--		0.26905	51.6926		0.26817	38.8937
			0.27054	50.6567		--	--		0.27071	51.9689		0.26982	39.0144
			0.27223	50.9106		--	--		0.27237	52.2314		0.27143	39.1256
			0.27388	51.1688		--	--		0.27402	52.5004		0.27311	39.2537
			0.27554	51.4263		--	--		0.27566	52.7697		0.27476	39.374
			0.27721	51.694		--	--		0.27731	53.0339		0.27642	39.4923
			0.27888	51.9462		--	--		0.27894	53.2826		0.27809	39.6138
			0.28051	52.2067		--	--		0.28054	53.5113		0.27973	39.7213
			0.28217	52.4728		--	--		0.28214	53.7648		0.28131	39.821
			0.28379	52.6917		--	--		0.2838	54.0182		0.28287	39.9176
			0.28537	52.9503		--	--		0.28545	54.265		0.28456	40.0409
			0.28697	53.2215		--	--		0.28713	54.5164		0.28625	40.1602
			0.28864	53.515		--	--		0.28884	54.7705		0.2879	40.2691
			0.29031	53.8238		--	--		0.2905	55.0103		0.28957	40.3815
			0.29199	54.1577		--	--		0.29216	55.2338		0.29125	40.4898
			0.29368	54.494		--	--		0.29384	55.4772		0.29292	40.5981
			0.29533	54.8024		--	--		0.29552	55.7139		0.29461	40.7042
			0.29701	55.1363		--	--		0.29723	55.9555		0.29629	40.8053
			0.29871	55.4705		--	--		0.29902	56.2111		0.29807	40.9229
			0.30042	55.8273		--	--		0.30077	56.4433		0.29982	41.0326
			0.30212	56.1745		--	--		0.30238	56.6536		0.30148	41.123
			0.30388	56.5396		--	--		0.30403	56.8577		0.3031	41.21
			0.30552	56.8698		--	--		0.30572	57.0813		0.30477	41.3073
			0.30717	57.2023		--	--		0.30739	57.2974		0.30646	41.4202
			0.3089	57.547		--	--		0.30904	57.508		0.30812	41.5185
			0.31056	57.84		--	--		0.31071	57.7247		0.30976	41.6198
			0.31217	58.1456		--	--		0.31235	57.9386		0.31142	41.7387
			0.31387	58.4933		--	--		0.31393	58.1376		0.31304	41.8508
			0.31553	58.8272		--	--		0.3155	58.3477		0.31462	41.9729
			0.31719	59.1621		--	--		0.31715	58.5724		0.31623	42.1644
			0.31884	59.4785		--	--		0.31883	58.8169		0.31791	42.4181
			0.32041	59.7483		--	--		0.32048	59.0796		0.31957	42.6684
			0.32188	60.0397		--	--		0.32211	59.3704		0.32118	42.9083
			0.32359	60.3954		--	--		0.32379	59.6862		0.32286	43.1577
			0.32534	60.7463		--	--		0.32549	60.0073		0.32458	43.4187
			0.327	61.0774		--	--		0.32717	60.3144		0.32626	43.6658
			0.32868	61.4114		--	--		0.32884	60.6412		0.32795	43.9158
			0.33036	61.7408		--	--		0.33054	60.9782		0.32968	44.1722
			0.33205	62.03		--	--		0.33225	61.3197		0.33148	44.4398
			0.33377	62.3646		--	--		0.33397	61.6598		0.33316	44.6783
			0.33554	62.7074		--	--		0.3357	61.9981		0.3348	44.9136
			0.33725	63.0575		--	--		0.33737	62.3324		0.33648	45.1557
			0.33886	63.3887		--	--		0.33906	62.6681		0.33814	45.3933
			0.34055	63.7296		--	--		0.3407	62.9878		0.33979	45.6246
			0.34221	64.0191		--	--		0.34236	63.2966		0.34148	45.8623
			0.34387	64.3361		--	--		0.34403	63.6246		0.34312	46.0896
			0.34552	64.6576		--	--		0.34568	63.9443		0.34478	46.3241
			0.34719	64.9975		--	--		0.34736	64.2694		0.34643	46.5541
			0.34885	65.3323		--	--		0.34898	64.5803		0.3481	46.7929
			0.35053	65.6531		--	--		0.35055	64.8802		0.34974	47.0212
			0.35218	65.9351		--	--		0.35213	65.189		0.35139	47.2555
			0.3538	66.21		--	--		0.35374	65.505		0.35297	47.4753
			0.35539	66.5231		--	--		0.35545	65.841		0.3545	47.6898
			0.35701	66.8401		--	--		0.35717	66.1679		0.35619	47.9395
			0.35869	67.1791		--	--		0.35885	66.4918		0.35787	48.1825
			0.36035	67.4809		--	--		0.3605	66.8098		0.35958	48.4353
			0.362	67.7876		--	--		0.36218	67.134		0.36123	48.6715
			0.36366	68.0943		--	--		0.36385	67.4472		0.36293	48.9182
			0.36535	68.4245		--	--		0.36554	67.765		0.3646	49.1564
			0.36702	68.7577		--	--		0.36729	68.11		0.36632	49.4071
			0.36875	69.0934		--	--		0.36905	68.4552		0.36808	49.6615
			0.37049	69.4479		--	--		0.37068	68.7642		0.36978	49.903
			0.37222	69.6971		--	--		0.37236	69.0756		0.37143	50.1339
			0.37385	69.9612		--	--		0.37402	69.3875		0.37309	50.3665
			0.37553	70.2874		--	--		0.37569	69.7022		0.37477	50.6031
			0.37719	70.5817		--	--		0.37735	70.0147		0.37642	50.8317
			0.37885	70.8933		--	--		0.379	70.3245		0.37809	51.0659
			0.3805	71.2196		--	--		0.38068	70.628		0.37976	51.2927
			0.38216	71.5533		--	--		0.38235	70.937		0.38143	51.5234
			0.3838	71.8599		--	--		0.38398	71.2362		0.3831	51.7497
			0.38544	72.1713		--	--		0.3856	71.5351		0.38476	51.9733
			0.38707	72.4893		--	--		0.38724	71.8414		0.38639	52.1965
			0.38871	72.8107		--	--		0.3888	72.1069		0.38801	52.4119
			0.39025	73.1154		--	--		0.39048	72.4197		0.38956	52.6177
			0.39199	73.4631		--	--		0.39228	72.7591		0.39122	52.8432
			0.39379	73.7618		--	--		0.39389	73.0473		0.39296	53.0871
			0.39544	74.0003		--	--		0.3955	73.3333		0.39458	53.3071
			0.3971	74.304		--	--		0.3972	73.6399		0.39623	53.532
			0.39884	74.6376		--	--		0.39891	73.9634		0.39798	53.7833
			0.4006	74.9745		--	--		0.40064	74.2916		0.39969	54.021
			0.40224	75.2953		--	--		0.40239	74.6157		0.40144	54.2698
			0.40388	75.6124		--	--		0.40406	74.9174		0.40311	54.5007
			0.40557	75.9092		--	--		0.40569	75.2185		0.4048	54.7295
			0.40722	76.2033		--	--		0.40738	75.5397		0.40644	54.9571
			0.40888	76.5305		--	--		0.40903	75.8473		0.4081	55.185
			0.41053	76.8553		--	--		0.41069	76.1609		0.40977	55.4166
			0.41218	77.1612		--	--		0.41236	76.4639		0.41142	55.6448
			0.41384	77.4071		--	--		0.41401	76.7788		0.41306	55.8728
			0.41548	77.6454		--	--		0.41566	77.0844		0.41473	56.1005
			0.41708	77.9414		--	--		0.4173	77.3911		0.41637	56.3251
			0.41868	78.2156		--	--		0.4189	77.6915		0.41797	56.5375
			0.42033	78.5336		--	--		0.42048	77.9855		0.41957	56.757
			0.422	78.856		--	--		0.42209	78.2613		0.42124	56.988
			0.42365	79.1718		--	--		0.42386	78.6044		0.42293	57.2183
			0.42532	79.4967		--	--		0.42558	78.9116		0.42462	57.447
			0.42701	79.7901		--	--		0.42727	79.2206		0.42624	57.6608
			0.42867	80.118		--	--		0.42893	79.5244		0.42796	57.8932
			0.4303	80.4363		--	--		0.43059	79.8208		0.42966	58.1238
			0.43201	80.732		--	--		0.4323	80.1502		0.43138	58.3569
			0.43372	80.9751		--	--		0.43405	80.4868		0.43312	58.598
			0.43546	81.3085		--	--		0.43568	80.7955		0.43479	58.823
			0.43727	81.6348		--	--		0.43737	81.115		0.43642	59.0383
			0.4389	81.9211		--	--		0.43902	81.4153		0.4381	59.2728
			0.44053	82.2285		--	--		0.4407	81.7375		0.43975	59.4967
			0.4422	82.5444		--	--		0.44234	82.0539		0.44142	59.7278
			0.44389	82.843		--	--		0.44398	82.3643		0.44309	59.9584
			0.44563	83.1723		--	--		0.44564	82.6771		0.44474	60.1831
			0.44725	83.4648		--	--		0.44736	83.0117		0.44639	60.4109
			0.44885	83.7735		--	--		0.449	83.3026		0.44802	60.6335
			0.45052	84.0952		--	--		0.45064	83.6052		0.44965	60.8522
			0.45213	84.3597		--	--		0.45223	83.8974		0.45124	61.0654
			0.45371	84.5764		--	--		0.45381	84.1907		0.4529	61.2926
			0.45532	84.8761		--	--		0.45549	84.5085		0.45458	61.5218
			0.457	85.1701		--	--		0.45716	84.8024		0.45617	61.7316
			0.45862	85.4586		--	--		0.45882	85.1171		0.45785	61.9621
			0.46027	85.7713		--	--		0.46049	85.4409		0.45956	62.1988
			0.46196	86.0944		--	--		0.46218	85.7606		0.46126	62.4237
			0.46368	86.4112		--	--		0.46385	86.0681		0.46294	62.6493
			0.46534	86.6854		--	--		0.46556	86.373		0.46468	62.8791
			0.46703	87.0182		--	--		0.46736	86.7164		0.46648	63.1235
			0.46873	87.33		--	--		0.4691	87.0463		0.46818	63.3432
			0.47045	87.6575		--	--		0.47073	87.3482		0.46983	63.5539
			0.47219	87.9635		--	--		0.4724	87.653		0.4715	63.7688
			0.47388	88.2408		--	--		0.47408	87.9502		0.47319	63.9902
			0.47551	88.5537		--	--		0.47576	88.2658		0.47479	64.1912
			0.47722	88.879		--	--		0.47736	88.569		0.47644	64.4026
			0.47889	89.1839		--	--		0.47899	88.8781		0.47811	64.6219
			0.48053	89.5049		--	--		0.48067	89.1924		0.47973	64.8252
			0.48218	89.7246		--	--		0.48235	89.5126		0.48131	65.0305
			0.48386	89.9907		--	--		0.48399	89.7778		0.4829	65.2306
			0.48553	90.3047		--	--		0.48561	90.0536		0.48459	65.4599
			0.48716	90.6294		--	--		0.48719	90.3522		0.48624	65.6685
			0.48872	90.9468		--	--		0.48882	90.6695		0.48789	65.8817
			0.4903	91.2411		--	--		0.49048	90.9923		0.4895	66.089
			0.49196	91.58		--	--		0.49217	91.2969		0.49108	66.2881
			0.49359	91.909		--	--		0.49383	91.6164		0.4929	66.5455
			0.4953	92.2476		--	--		0.49549	91.9309		0.49457	66.7637
			0.49702	92.588		--	--		0.49716	92.2497		0.49625	66.9838
			0.49866	92.8987		--	--		0.49883	92.5768		0.49792	67.2027
			0.50035	93.1282		--	--		0.50052	92.9007		0.4996	67.4187
			0.50206	93.4392		--	--		0.50223	93.2205		0.50128	67.6371
			0.50375	93.7819		--	--		0.50401	93.5804		0.50305	67.8726
			0.50552	94.1441		--	--		0.50576	93.9303		0.50483	68.1029
			0.50722	94.4676		--	--		0.50738	94.2472		0.50645	68.3009
			0.50884	94.7885		--	--		0.50904	94.5773		0.50812	68.5092
			0.51051	95.111		--	--		0.51069	94.8982		0.50979	68.7186
			0.51221	95.4292		--	--		0.51237	95.2366		0.51146	68.9291
			0.51391	95.6935		--	--		0.51404	95.5692		0.51309	69.1334
			0.51553	95.9691		--	--		0.51569	95.8922		0.51476	69.3457
			0.51716	96.2885		--	--		0.51736	96.2301		0.51642	69.556
			0.51881	96.6078		--	--		0.51898	96.5337		0.51807	69.7614
			0.52048	96.9365		--	--		0.52055	96.8362		0.51972	69.9684
			0.52217	97.2498		--	--		0.52214	97.1601		0.52131	70.1671
			0.52382	97.5569		--	--		0.52383	97.5097		0.52286	70.3601
			0.52544	97.8349		--	--		0.52549	97.8318		0.52447	70.566
			0.52695	98.1213		--	--		0.52706	98.149		0.52617	70.7937
			0.52869	98.4627		--	--		0.52883	98.5202		0.52787	71.0179
			0.53039	98.7961		--	--		0.53051	98.8493		0.52958	71.2403
			0.53199	99.0899		--	--		0.53218	99.1405		0.53126	71.4606
			0.53369	99.35		--	--		0.53385	99.4847		0.53294	71.6734
			0.53536	99.602		--	--		0.53556	99.8157		0.53463	71.8923
			0.53704	99.8279		--	--		0.53732	100.192		0.53636	72.1216
			0.53877	100.132		--	--		0.53906	100.557		0.53811	72.3531
			0.54054	100.46		--	--		0.5407	100.885		0.53979	72.5625
			0.54227	100.774		--	--		0.54239	101.214		0.54143	72.7665
			0.54387	101.072		--	--		0.54405	101.547		0.54311	72.9774
			0.54555	101.38		--	--		0.54572	101.894		0.54475	73.1788
			0.54721	101.701		--	--		0.54736	102.23		0.54644	73.3905
			0.54886	102.028		--	--		0.54903	102.573		0.54811	73.5957
			0.5505	102.333		--	--		0.55069	102.911		0.54976	73.7941
			0.55217	102.638		--	--		0.55233	103.217		0.5514	73.9955
			0.55383	102.868		--	--		0.55398	103.551		0.55306	74.1972
			0.55546	103.16		--	--		0.55558	103.862		0.55467	74.3888
			0.55705	103.458		--	--		0.55714	104.16		0.55626	74.5824
			0.55866	103.761		--	--		0.55874	104.469		0.5579	74.7859
			0.56032	104.072		--	--		0.56041	104.793		0.55957	74.994
			0.56202	104.277		--	--		0.56215	105.152		0.56125	75.2022
			0.56371	104.509		--	--		0.56385	105.502		0.56292	75.4069
			0.56541	104.79		--	--		0.5655	105.846		0.56457	75.6097
			0.56709	105.086		--	--		0.56717	106.182		0.56625	75.8195
			0.5688	105.379		--	--		0.56885	106.512		0.56792	76.0327
			0.57056	105.714		--	--		0.57053	106.86		0.5696	76.239
			0.57222	106.012		--	--		0.5723	107.226		0.5713	76.4585
			0.57386	106.325		--	--		0.57404	107.579		0.57301	76.6732
			0.57553	106.651		--	--		0.57568	107.905		0.57472	76.8886
			0.57719	106.954		--	--		0.57736	108.232		0.57641	77.1022
			0.57886	107.16		--	--		0.57902	108.576		0.57809	77.3085
			0.58053	107.418		--	--		0.58069	108.911		0.57976	77.5142
			0.58219	107.715		--	--		0.58234	109.23		0.58141	77.716
			0.5838	107.939		--	--		0.58404	109.533		0.58302	77.9081
			0.58544	108.222		--	--		0.58569	109.852		0.58462	78.0972
			0.58705	108.511		--	--		0.58736	110.169		0.58624	78.2969
			0.58868	108.803		--	--		0.58902	110.499		0.58794	78.5018
			0.59035	109.111		--	--		0.59068	110.827		0.58961	78.7071
			0.59201	109.407		--	--		0.59234	111.139		0.59127	78.9039
			0.59367	109.671		--	--		0.59394	111.448		0.5929	79.0955
			0.59532	109.927		--	--		0.59548	111.763		0.59458	79.3036
			0.59699	110.23		--	--		0.59721	112.115		0.59627	79.5198
			0.59866	110.519		--	--		0.59884	112.433		0.59795	79.7294
			0.60036	110.72		--	--		0.60051	112.74		0.59963	79.943
			0.60207	110.929		--	--		0.60219	113.055		0.60133	80.1585
			0.6038	111.216		--	--		0.60389	113.399		0.60307	80.3871
			0.60558	111.494		--	--		0.60562	113.743		0.60478	80.6076
			0.60728	111.783		--	--		0.60736	114.079		0.60643	80.8148
			0.60888	112.055		--	--		0.60904	114.375		0.60813	81.0344
			0.61058	112.303		--	--		0.61072	114.714		0.60978	81.2398
			0.61227	112.562		--	--		0.61234	115.044		0.61143	81.4522
			0.61393	112.815		--	--		0.61404	115.384		0.6131	81.663
			0.61553	113.069		--	--		0.61569	115.717		0.61476	81.8765
			0.61714	113.349		--	--		0.61734	116.015		0.61643	82.0892
			0.61879	113.635		--	--		0.619	116.344		0.61809	82.2989
			0.62049	113.935		--	--		0.62064	116.679		0.61972	82.5035
			0.62215	114.174		--	--		0.62226	117.003		0.6213	82.6977
			0.62376	114.439		--	--		0.62389	117.324		0.62289	82.8956
			0.62534	114.673		--	--		0.62551	117.622		0.62456	83.1078
			0.62699	114.866		--	--		0.62711	117.934		0.62624	83.3244
			0.62867	115.098		--	--		0.62884	118.274		0.62791	83.5329
			0.63034	115.347		--	--		0.63055	118.59		0.62957	83.7388
			0.63198	115.583		--	--		0.63227	118.886		0.63125	83.9443
			0.63369	115.834		--	--		0.63394	119.192		0.63298	84.162
			0.63531	116.066		--	--		0.63562	119.469		0.63469	84.3733
			0.637	116.252		--	--		0.63731	119.802		0.63643	84.5923
			0.63871	116.183		--	--		0.63902	120.146		0.63812	84.7986
			0.64043	115.959		--	--		0.64068	120.479		0.63978	84.9981
			0.64223	116.112		--	--		0.64233	120.817		0.64145	85.2024
			0.64393	116.272		--	--		0.644	121.147		0.64313	85.4102
			0.64553	116.417		--	--		0.64567	121.448		0.64474	85.6023
			0.64721	116.589		--	--		0.64734	121.774		0.64636	85.803
			0.64888	116.756		--	--		0.64899	122.097		0.64801	86.0117
			0.65056	116.92		--	--		0.65063	122.417		0.64968	86.2213
			0.65219	117.069		--	--		0.65228	122.753		0.65133	86.4252
			0.65388	117.231		--	--		0.65392	123.035		0.65297	86.6283
			0.65552	117.365		--	--		0.65552	123.365		0.65459	86.8273
			0.65714	117.53		--	--		0.65716	123.697		0.65625	87.0355
			0.65875	117.71		--	--		0.65884	124.033		0.65791	87.2464
			0.66034	117.873		--	--		0.66049	124.347		0.65957	87.4525
			0.66199	117.946		--	--		0.66208	124.651		0.66123	87.6552
			0.66368	118.049		--	--		0.66376	124.941		0.66292	87.869
			0.66533	118.17		--	--		0.66555	125.295		0.66454	88.0612
			0.66695	118.286		--	--		0.66721	125.619		0.66627	88.2831
			0.66865	118.408		--	--		0.66887	125.944		0.66795	88.4889
			0.67034	118.537		--	--		0.67063	126.265		0.66967	88.7011
			0.67204	118.609		--	--		0.67243	126.545		0.67147	88.9294
			0.67375	118.706		--	--		0.6741	126.839		0.67318	89.1354
			0.67553	118.824		--	--		0.67574	127.139		0.67483	89.3227
			0.67727	118.943		--	--		0.67739	127.443		0.67651	89.522
			0.67891	119.022		--	--		0.67907	127.738		0.67813	89.7103
			0.68056	119.125		--	--		0.68074	128.032		0.6798	89.9123
			0.68222	119.248		--	--		0.68236	128.352		0.68142	90.1013
			0.68388	119.375		--	--		0.68403	128.676		0.68307	90.2983
			0.68554	119.499		--	--		0.68563	128.97		0.68477	90.4436
			0.68721	119.635		--	--		0.68719	129.255		0.68639	90.6339
			0.68884	119.726		--	--		0.68881	129.568		0.68794	90.8092
			0.69047	119.842		--	--		0.69051	129.86		0.68955	91.0038
			0.69213	119.987		--	--		0.69215	130.182		0.69122	91.2107
			0.69369	120.124		--	--		0.69381	130.508		0.6929	91.418
			0.69528	120.261		--	--		0.69539	130.817		0.69455	91.6195
			0.69691	120.403		--	--		0.6971	131.132		0.6962	91.8175
			0.69862	120.555		--	--		0.69884	131.442		0.69788	92.025
			0.70033	120.692		--	--		0.7005	131.768		0.69951	92.217
			0.70201	120.81		--	--		0.70216	132.073		0.70123	92.4329
			0.70366	120.917		--	--		0.70386	132.393		0.70293	92.6402
			0.70534	121.015		--	--		0.70555	132.66		0.7046	92.8414
			0.70703	121.125		--	--		0.7073	133		0.70631	93.0505
			0.70873	121.247		--	--		0.7091	133.298		0.7081	93.2764
			0.71052	121.372		--	--		0.71075	133.583		0.70984	93.4842
			0.71221	121.457		--	--		0.71237	133.888		0.71143	93.6599
			0.71386	121.559		--	--		0.71405	134.208		0.7131	93.8603
			0.71553	121.674		--	--		0.7157	134.523		0.71476	94.0535
			0.7172	121.788		--	--		0.71736	134.83		0.71644	94.2497
			0.7189	121.901		--	--		0.71902	135.133		0.7181	94.4403
			0.72049	121.954		--	--		0.72069	135.414		0.71977	94.6308
			0.72218	122.019		--	--		0.72233	135.712		0.72144	94.8201
			0.72387	122.025		--	--		0.72395	136.007		0.72309	95.0104
			0.72553	122.055		--	--		0.72555	136.302		0.72476	95.1988
			0.7272	122.061		--	--		0.72713	136.593		0.7264	95.3814
			0.72885	121.999		--	--		0.72879	136.876		0.72796	95.5486
			0.73052	121.906					0.73034	137.151		0.72945	95.7083
			0.73218	121.737					0.73208	137.482		0.73114	95.9107
			0.73383	121.434					0.73381	137.808		0.73292	96.1316
			0.73541	120.719					0.73552	138.117		0.73463	96.334
			0.73659	119.411					0.73718	138.425		0.73632	96.5283
			0.73664	117.909					0.73886	138.681		0.73801	96.7264
			0.73667	115.174					0.74057	138.983		0.73974	96.932
			0.73669	113.305					0.74229	139.305		0.74146	97.136
			0.73671	111.154					0.74403	139.612		0.74311	97.3199
			0.73673	108.76					0.74574	139.894		0.74479	97.5118
			0.73675	106.156					0.74737	140.136		0.74646	97.7018
			0.73678	103.373					0.74904	140.407		0.74811	97.8892
			0.73681	100.434					0.7507	140.68		0.74979	98.0831
			0.73684	97.3651					0.75237	140.982		0.75144	98.2683
			0.73687	94.189					0.75404	141.235		0.75309	98.4509
			0.73691	90.9266					0.75568	141.529		0.75475	98.637
			0.73695	87.5973					0.75736	141.788		0.75642	98.8264
			0.73699	84.2189					0.75901	142.081		0.75807	99.0078
			0.73704	80.8081					0.76062	142.38		0.75973	99.1875
			0.73709	77.3807					0.76218	142.661		0.76135	99.3571
			0.73714	73.9507					0.76374	142.946		0.76293	99.5234
			0.73719	70.5313					0.76546	143.259		0.76458	99.7048
			--	--					0.76718	143.58		0.76625	99.8877
			--	--					0.7688	143.853		0.76791	100.069
			--	--					0.77045	144.142		0.76957	100.25
			--	--					0.77214	144.453		0.77125	100.432
			--	--					0.77384	144.763		0.77295	100.612
			--	--					0.77552	145.063		0.77465	100.792
			--	--					0.77721	145.348		0.77639	100.956
			--	--					0.77895	145.65		0.77812	101.122
			--	--					0.78071	145.944		0.77976	101.288
			--	--					0.78235	146.232		0.78144	101.465
			--	--					0.78402	146.542		0.78309	101.635
			--	--					0.78568	146.85		0.78477	101.814
			--	--					0.78734	147.145		0.78642	101.985
			--	--					0.78901	147.359		0.7881	102.163
			--	--					0.79069	147.669		0.78974	102.329
			--	--					0.79235	147.972		0.79139	102.492
			--	--					0.79399	148.27		0.79304	102.575
			--	--					0.79563	148.564		0.79467	102.538
			--	--					0.79725	148.841		0.79627	102.648
			--	--					0.79885	149.098		0.79786	102.787
			--	--					0.80048	149.353		0.79958	102.97
			--	--					0.80219	149.659		0.80125	103.134
			--	--					0.80386	149.96		0.80296	103.31
			--	--					0.80555	150.268		0.80475	103.509
			--	--					0.80727	150.576		0.80649	103.689
			--	--					0.80902	150.885		0.80813	103.849
			--	--					0.81069	151.176		0.80976	104.011
			--	--					0.81237	151.484		0.81143	104.186
			--	--					0.81403	151.785		0.81312	104.369
			--	--					0.81568	152.013		0.81477	104.539
			--	--					0.81736	152.25		0.81644	104.717
			--	--					0.81899	152.52		0.81809	104.889
			--	--					0.82066	152.811		0.81975	105.062
			--	--					0.82233	153.045		0.8214	105.228
			--	--					0.82398	153.325		0.82303	105.397
			--	--					0.82558	153.518		0.82465	105.56
			--	--					0.82717	153.771		0.82626	105.722
			--	--					0.82883	154.071		0.82791	105.895
			--	--					0.83049	154.333		0.82957	106.066
			--	--					0.83206	154.583		0.83121	106.235
			--	--					0.83374	154.82		0.83293	106.415
			--	--					0.83555	155.12		0.83454	106.575
			--	--					0.83722	155.37		0.83624	106.751
			--	--					0.83891	155.641		0.83794	106.926
			--	--					0.84059	155.925		0.83959	107.091
			--	--					0.84228	156.185		0.8413	107.27
			--	--					0.84402	156.497		0.84304	107.452
			--	--					0.84575	156.814		0.84481	107.64
			--	--					0.84744	157.118		0.84647	107.802
			--	--					0.84903	157.388		0.84813	107.965
			--	--					0.85071	157.687		0.84981	108.136
			--	--					0.85236	157.96		0.85145	108.297
			--	--					0.85402	158.245		0.85306	108.458
			--	--					0.85568	158.527		0.85473	108.631
			--	--					0.85733	158.74		0.85639	108.805
			--	--					0.85894	159.022		0.85805	108.974
			--	--					0.86054	159.308		0.85966	109.136
			--	--					0.86216	159.578		0.86124	109.292
			--	--					0.86384	159.856		0.8629	109.466
			--	--					0.86547	160.159		0.86456	109.641
			--	--					0.86709	160.447		0.86616	109.799
			--	--					0.86885	160.748		0.86779	109.962
			--	--					0.8705	161.014		0.86953	110.154
			--	--					0.87218	161.278		0.87127	110.341
			--	--					0.87386	161.536		0.87292	110.504
			--	--					0.87555	161.82		0.87461	110.68
			--	--					0.87731	162.131		0.87633	110.859
			--	--					0.87907	162.437		0.8781	111.048
			--	--					0.88076	162.712		0.87981	111.222
			--	--					0.88238	162.976		0.88147	111.391
			--	--					0.88401	163.262		0.88312	111.553
			--	--					0.8843	161.94		0.88478	111.722
			--	--					0.88446	160.645		0.88646	111.896
			--	--					0.88467	159.335		0.88811	112.056
			--	--					0.88517	158.078		0.88978	112.225
			--	--					0.8868	158.547		0.89143	112.388
			--	--					0.88837	158.842		0.89307	112.553
			--	--					0.89009	159.154		0.89467	112.71
			--	--					0.89176	159.479		0.89624	112.864
			--	--					0.89336	159.782		0.89788	113.031
			--	--					0.89503	160.099		0.89953	113.203
			--	--					0.89665	160.413		0.90123	113.377
			--	--					0.8982	160.705		0.90285	113.54
			--	--					0.89982	161.012		0.90453	113.709
			--	--					0.90145	161.314		0.90623	113.889
			--	--					0.90316	161.639		0.90793	114.061
			--	--					0.90486	161.958		0.9096	114.229
			--	--					0.90655	162.265		0.91133	114.409
			--	--					0.90819	162.531		0.91307	114.592
			--	--					0.90989	162.839		0.91478	114.761
			--	--					0.91155	163.141		0.91643	114.919
			--	--					0.91323	163.444		0.91811	115.09
			--	--					0.91496	163.761		0.91978	115.254
			--	--					0.91674	164.076		0.92145	115.417
			--	--					0.91838	164.372		0.92309	115.575
			--	--					0.92004	164.671		0.92475	115.737
			--	--					0.92171	164.97		0.92643	115.903
			--	--					0.92339	165.269		0.92809	116.062
			--	--					0.92505	165.472		0.92976	116.227
			--	--					0.92672	165.725		0.93144	116.387
			--	--					0.92838	166.003		0.93306	116.539
			--	--					0.93003	166.231		0.93453	116.664
			--	--					0.93168	166.499		0.93618	116.829
			--	--					0.9333	166.766		0.9379	117.006
			--	--					0.93478	166.99		0.93961	117.18
			--	--					0.93658	167.314		0.94125	117.332
			--	--					0.93822	167.59		0.94293	117.498
			--	--					0.93986	167.825		0.94465	117.669
			--	--					0.94157	167.95		0.94639	117.844
			--	--					0.94326	168.153		0.94816	118.025
			--	--					0.94499	168.362		0.94981	118.178
			--	--					0.94672	168.608		0.95144	118.329
			--	--					0.94843	168.875		0.95312	118.494
			--	--					0.95006	169.097		0.95478	118.649
			--	--					0.95174	169.372		0.95643	118.805
			--	--					0.95339	169.648		0.9581	118.966
			--	--					0.95505	169.927		0.95976	119.124
			--	--					0.9567	170.208		0.96142	119.278
			--	--					0.95834	170.468		0.96306	119.434
			--	--					0.95997	170.734		0.96468	119.583
			--	--					0.96161	170.965		0.96625	119.725
			--	--					0.96327	171.237		0.96787	119.878
			--	--					0.9649	171.508		0.96962	120.053
			--	--					0.96652	171.776		0.97125	120.198
			--	--					0.96814	172.01		0.97291	120.352
			--	--					0.96986	172.281		0.97462	120.51
			--	--					0.97158	172.511		0.9763	120.667
			--	--					0.97324	172.758		0.97793	120.815
			--	--					0.97487	173.002		0.97961	120.976
			--	--					0.9766	173.303		0.98132	121.142
			--	--					0.97836	173.599		0.98306	121.316
			--	--					0.98009	173.875		0.98478	121.479
			--	--					0.98172	174.118		0.98642	121.631
			--	--					0.98342	174.394		0.98809	121.788
			--	--					0.98503	174.628		0.98976	121.946
			--	--					0.98672	174.882		0.99142	122.1
			--	--					0.98839	175.087		0.99307	122.255
			--	--					0.99004	175.341		0.99473	122.409
			--	--					0.9917	175.617		0.99637	122.56
			--	--					0.99337	175.894		0.998	122.708
			--	--					0.99501	176.168		0.99961	122.855
			--	--					0.99664	176.417		1.00124	123.002
			--	--					0.99823	176.665		1.00286	123.147
			--	--					0.99986	176.923		1.00451	123.303
			--	--					1.00153	177.192		1.00628	123.474
			--	--					1.00306	177.425		1.00799	123.634
			--	--					1.00491	177.692		1.00969	123.787
			--	--					1.00667	177.977		1.01146	123.957
			--	--					1.00834	178.226		1.01319	124.113
			--	--					1.01006	178.454		1.01483	124.249
			--	--					1.01175	178.731		1.01647	124.391
			--	--					1.01341	179		1.01814	124.541
			--	--					1.01508	179.273		1.01978	124.687
			--	--					1.01675	179.546		1.02143	124.834
			--	--					1.01846	179.795		1.02309	124.986
			--	--					1.02012	180.047		1.02476	125.136
			--	--					1.02173	180.286		1.02641	125.281
			--	--					1.02338	180.542		1.02806	125.427
			--	--					1.02504	180.803		1.02968	125.564
			--	--					1.02667	181.037		1.03125	125.694
			--	--					1.02829	181.257		1.0329	125.844
			--	--					1.02989	181.438		1.03458	125.993
			--	--					1.03153	181.59		1.03624	126.141
			--	--					1.0332	181.709		1.03791	126.288
			--	--					1.03486	181.911		1.03956	126.433
			--	--					1.03646	182.129		1.04125	126.582
			--	--					1.03812	182.376		1.0429	126.724
			--	--					1.03981	182.638		1.0446	126.877
			--	--					1.04154	182.866		1.04628	127.018
			--	--					1.04321	183.093		1.04802	127.178
			--	--					1.04488	183.363		1.04981	127.336
			--	--					1.04657	183.556		1.05154	127.487
			--	--					1.04835	183.747		1.05312	127.602
			--	--					1.05015	183.986		1.05478	127.741
			--	--					1.05182	184.219		1.05645	127.879
			--	--					1.05342	184.442		1.05812	128.016
			--	--					1.05508	184.681		1.05975	128.151
			--	--					1.05676	184.897		1.0614	128.286
			--	--					1.05841	185.164		1.06304	128.424
			--	--					1.06008	185.429		1.06464	128.55
			--	--					1.06174	185.686		1.06624	128.679
			--	--					1.06335	185.94		1.06791	128.822
			--	--					1.06489	186.181		1.06957	128.963
			--	--					1.06649	186.439		1.07119	129.091
			--	--					1.06822	186.709		1.07287	129.234
			--	--					1.06985	186.908		1.07455	129.378
			--	--					1.07149	187.141		1.07628	129.523
			--	--					1.07316	187.409		1.07795	129.666
			--	--					1.07482	187.679		1.07964	129.812
			--	--					1.07652	187.955		1.08143	129.977
			--	--					1.07821	188.225		1.08317	130.126
			--	--					1.07989	188.403		1.08478	130.25
			--	--					1.08157	188.647		1.08645	130.392
			--	--					1.08327	188.891		1.08812	130.527
			--	--					1.08502	189.176		1.0898	130.669
			--	--					1.08676	189.455		1.09146	130.802
			--	--					1.08842	189.705		1.09311	130.931
			--	--					1.09008	189.963		1.0948	131.074
			--	--					1.09173	190.216		1.09642	131.19
			--	--					1.0934	190.474		1.09809	131.328
			--	--					1.09505	190.677		1.09976	131.458
			--	--					1.09672	190.883		1.10141	131.59
			--	--					1.09839	191.135		1.10298	131.707
			--	--					1.10005	191.388		1.10445	131.808
			--	--					1.10171	191.546		1.10617	131.964
			--	--					1.10325	191.685		1.10791	132.117
			--	--					1.10479	191.872		1.10958	132.252
			--	--					1.1065	192.058		1.11123	132.383
			--	--					1.10825	192.288		1.11296	132.534
			--	--					1.10987	192.464		1.11468	132.678
			--	--					1.11153	192.697		1.11643	132.83
			--	--					1.11321	192.932		1.11811	132.961
			--	--					1.11488	193.183		1.11975	133.087
			--	--					1.11658	193.425		1.12144	133.224
			--	--					1.11832	193.634		1.12309	133.356
			--	--					1.12005	193.791		1.12476	133.488
			--	--					1.12172	193.999		1.12642	133.616
			--	--					1.12338	194.247		1.12806	133.743
			--	--					1.12507	194.509		1.12972	133.874
			--	--					1.12672	194.761		1.13142	134.005
			--	--					1.12838	195.015		1.13309	134.131
			--	--					1.13005	195.256		1.13475	134.259
			--	--					1.13169	195.494		1.1364	134.381
			--	--					1.13333	195.724		1.13803	134.502
			--	--					1.13493	195.953		1.13957	134.605
			--	--					1.13653	196.199		1.14122	134.734
			--	--					1.1382	196.45		1.14293	134.876
			--	--					1.13976	196.657		1.14458	135.002
			--	--					1.14162	196.942		1.14626	135.139
			--	--					1.14334	197.203		1.14799	135.28
			--	--					1.14502	197.41		1.14974	135.425
			--	--					1.14665	197.627		1.15147	135.565
			--	--					1.14828	197.874		1.15308	135.68
			--	--					1.14996	198.131		1.15479	135.822
			--	--					1.15166	198.313		1.15642	135.942
			--	--					1.15341	198.549		1.1581	136.074
			--	--					1.15507	198.735		1.15977	136.207
			--	--					1.15673	198.899		1.16143	136.331
			--	--					1.15839	199.14		1.16309	136.461
			--	--					1.16005	199.382		1.16475	136.587
			--	--					1.16171	199.619		1.16639	136.713
			--	--					1.16339	199.864		1.16802	136.83
			--	--					1.16501	200.101		1.16963	136.946
			--	--					1.16666	200.345		1.17123	137.061
			--	--					1.16829	200.581		1.17292	137.185
			--	--					1.16991	200.735		1.17465	137.321
			--	--					1.17146	200.918		1.17627	137.428
			--	--					1.17316	201.161		1.17796	137.558
			--	--					1.17492	201.423		1.17965	137.68
			--	--					1.17654	201.661		1.18137	137.814
			--	--					1.17822	201.905		1.18314	137.949
			--	--					1.17988	202.131		1.18479	138.065
			--	--					1.18157	202.366		1.18641	138.182
			--	--					1.18335	202.61		1.1881	138.309
			--	--					1.1851	202.851		1.18976	138.433
			--	--					1.18673	203.083		1.19141	138.555
			--	--					1.18837	203.312		1.19307	138.677
			--	--					1.19004	203.551		1.19472	138.798
			--	--					1.19173	203.788		1.19639	138.926
			--	--					1.19337	204.021		1.19801	139.04
			--	--					1.19497	204.131		1.19962	139.152
			--	--					1.19672	204.25		1.20123	139.268
			--	--					1.19836	204.487		1.20292	139.396
			--	--					1.19999	204.72		1.20457	139.516
			--	--					1.20159	204.945		1.20617	139.621
			--	--					1.20319	205.152		1.2078	139.738
			--	--					1.20487	205.046		1.20952	139.868
			--	--					1.20655	204.825		1.21128	140.004
			--	--					1.20815	204.912		1.21297	140.122
			--	--					1.20989	205.128		1.21469	140.246
			--	--					1.21153	205.345		1.21648	140.382
			--	--					1.21328	205.572		1.2182	140.502
			--	--					1.21499	205.772		1.21984	140.603
			--	--					1.21675	206.026		1.22149	140.715
			--	--					1.21845	206.277		1.22315	140.828
			--	--					1.2201	206.498		1.22479	140.933
			--	--					1.22175	206.73		1.22644	141.046
			--	--					1.22341	206.969		1.22809	141.158
			--	--					1.22511	207.215		1.22971	141.267
			--	--					1.22671	207.439		1.23128	141.363
			--	--					1.22836	207.596		1.2329	141.479
			--	--					1.23003	207.831		1.23459	141.596
			--	--					1.23172	208.078		1.23624	141.714
			--	--					1.23336	208.262		1.2379	141.827
			--	--					1.23495	208.48		1.23955	141.94
			--	--					1.23651	208.702		1.24106	142.027
			--	--					1.2382	208.936		1.24287	142.179
			--	--					1.23983	209.156		1.24457	142.294
			--	--					1.24153	209.391		1.24625	142.411
			--	--					1.24319	209.598		1.24792	142.523
			--	--					1.24487	209.461		1.2496	142.637
			--	--					1.24654	209.693		1.25131	142.752
			--	--					1.24822	209.923		1.25308	142.879
			--	--					1.2499	210.14		1.25483	143
			--	--					1.25164	210.327		1.25647	143.097
			--	--					1.25343	210.481		1.25812	143.201
			--	--					1.25512	210.711		1.2598	143.306
			--	--					1.25671	210.925		1.26145	143.41
			--	--					1.2584	211.153		1.26309	143.512
			--	--					1.26006	211.329		1.26475	143.618
			--	--					1.26171	211.549		1.26641	143.725
			--	--					1.26342	211.772		1.26805	143.62
			--	--					1.26506	211.968		1.26964	143.726
			--	--					1.26673	212.193		1.27121	143.826
			--	--					1.26837	212.413		1.27286	143.942
			--	--					1.26998	212.611		1.27447	144.044
			--	--					1.27157	212.778		1.27618	144.167
			--	--					1.27316	212.914		1.27788	144.283
			--	--					1.27486	213.149		1.27958	144.398
			--	--					1.27645	213.294		1.28125	144.508
			--	--					1.27817	213.526		1.28293	144.619
			--	--					1.27987	213.763		1.28463	144.732
			--	--					1.28153	213.988		1.28639	144.86
			--	--					1.28323	214.222		1.28813	144.978
			--	--					1.28493	214.446		1.28978	145.078
			--	--					1.28672	214.698		1.29144	145.18
			--	--					1.28848	214.935		1.29312	145.287
			--	--					1.2901	215.099		1.29476	145.382
			--	--					1.29177	215.258		1.29645	145.488
			--	--					1.29343	215.434		1.29811	145.584
			--	--					1.2951	215.63		1.29977	145.682
			--	--					1.29676	215.855		1.30142	145.775
			--	--					1.29838	216.039		1.3031	145.881
			--	--					1.30006	216.209		1.30473	145.971
			--	--					1.3017	216.41		1.30635	146.061
			--	--					1.30333	216.607		1.30793	146.143
			--	--					1.30496	216.795		1.30951	146.231
			--	--					1.30656	216.976		1.31119	146.341
			--	--					1.30809	217.115		1.31293	146.456
			--	--					1.30974	217.236		1.31456	146.553
			--	--					1.31151	217.386		1.31624	146.66
			--	--					1.31319	216.895		1.31791	146.763
			--	--					1.31485	216.818		1.3196	146.87
			--	--					1.31652	216.906		1.32131	146.978
			--	--					1.31821	217.082		1.32302	147.086
			--	--					1.31991	217.293		1.32476	147.199
			--	--					1.32163	217.504		1.32642	147.294
			--	--					1.32342	217.749		1.32807	147.388
			--	--					1.32503	217.948		1.32974	147.486
			--	--					1.32671	218.148		1.33142	147.583
			--	--					1.32839	218.366		1.33309	147.679
			--	--					1.33005	218.591		1.33476	147.775
			--	--					1.33172	218.815		1.33641	147.866
			--	--					1.3334	218.988		1.33806	147.958
			--	--					1.33504	218.958		1.33971	148.043
			--	--					1.33673	218.844		1.34134	148.126
			--	--					1.33838	219.031		1.34288	148.191
			--	--					1.34004	219.215		1.34453	148.284
			--	--					1.34169	219.399		1.34628	148.395
			--	--					1.34331	219.591		1.348	148.495
			--	--					1.34481	219.752		1.34973	148.595
			--	--					1.34651	219.97		1.35147	148.699
			--	--					1.3482	220.201		1.35316	148.792
			--	--					1.34987	220.402		1.35477	148.869
			--	--					1.35155	220.592		1.35643	148.966
			--	--					1.35325	220.828		1.35813	149.066
			--	--					1.35499	221.072		1.35975	149.15
			--	--					1.35674	221.317		1.36136	149.232
			--	--					1.3584	221.463		1.3631	149.344
			--	--					1.36008	221.637		1.36474	149.43
			--	--					1.36172	221.839		1.36639	149.52
			--	--					1.36339	222.054		1.36804	149.609
			--	--					1.36506	222.213		1.36965	149.692
			--	--					1.36671	222.387		1.37124	149.771
			--	--					1.36839	222.575		1.3729	149.863
			--	--					1.37004	222.768		1.37456	149.954
			--	--					1.37171	222.974		1.37622	150.041
			--	--					1.37338	223.151		1.37785	150.124
			--	--					1.37504	223.348		1.37961	150.229
			--	--					1.37661	223.502		1.38126	150.31
			--	--					1.37819	223.696		1.38295	150.397
			--	--					1.37989	223.918		1.38466	150.489
			--	--					1.38164	224.136		1.38643	150.59
			--	--					1.38338	224.35		1.38814	150.679
			--	--					1.38507	224.544		1.38982	150.764
			--	--					1.38673	224.522		1.39145	150.842
			--	--					1.38842	224.131		1.39311	150.927
			--	--					1.39006	223.721		1.39475	151.009
			--	--					1.39173	223.389		1.39643	151.101
			--	--					1.39337	223.278		1.3981	151.191
			--	--					1.39504	223.435		1.39974	151.275
			--	--					1.3967	223.633		1.40137	151.353
			--	--					1.39833	223.823		1.40298	151.434
			--	--					1.39996	224.016		1.40459	151.508
			--	--					1.40158	224.227		1.40624	151.596
			--	--					1.40323	224.41		1.4079	151.682
			--	--					1.40487	224.608		1.40958	151.769
			--	--					1.40654	224.824		1.4112	151.85
			--	--					1.40821	225.039		1.41291	151.943
			--	--					1.40986	225.065		1.41457	152.03
			--	--					1.41148	225.079		1.41625	152.116
			--	--					1.41308	225.249		1.41793	152.203
			--	--					1.41487	225.487		1.41961	152.286
			--	--					1.41657	225.706		1.42137	152.387
			--	--					1.41823	225.801		1.42316	152.485
			--	--					1.41992	225.998		1.42486	152.563
			--	--					1.42172	226.239		1.42653	152.638
			--	--					1.42347	226.468		1.42812	152.7
			--	--					1.42513	226.669		1.42978	152.782
			--	--					1.42678	226.848		1.43145	152.859
			--	--					1.42843	227.051		1.43312	152.939
			--	--					1.43015	227.243		1.43486	153.028
			--	--					1.43174	226.98		1.43639	153.08
			--	--					1.43334	226.431		1.43794	153.14
			--	--					1.43499	226.253		1.43956	153.22
			--	--					1.43657	225.667		1.44125	153.306
			--	--					1.43817	225.741		1.44291	153.388
			--	--					1.43989	225.897		1.44457	153.465
			--	--					1.44154	226.087		1.44623	153.55
			--	--					1.44319	226.312		1.44787	153.62
			--	--					1.44476	226.516		1.44952	153.699
			--	--					1.44645	226.713		1.4512	153.783
			--	--					1.44824	226.82		1.45294	153.877
			--	--					1.44991	227.001		1.4546	153.951
			--	--					1.45152	227.126		1.45632	154.042
			--	--					1.4532	227.351		1.45811	154.139
			--	--					1.4549	227.583		1.45984	154.22
			--	--					1.4566	227.805		1.46144	154.285
			--	--					1.45835	228.032		1.46311	154.357
			--	--					1.46015	228.269		1.46476	154.429
			--	--					1.46179	228.463		1.46645	154.508
			--	--					1.46339	228.616		1.46811	154.578
			--	--					1.46507	228.829		1.46977	154.647
			--	--					1.46672	228.957		1.47143	154.716
			--	--					1.46839	229.153		1.47309	154.786
			--	--					1.47005	229.315		1.47476	154.854
			--	--					1.47169	229.494		1.4764	154.917
			--	--					1.47332	229.657		1.47797	154.973
			--	--					1.47495	229.823		1.47947	155.018
			--	--					1.4765	229.971		1.48116	155.1
			--	--					1.47812	230.002		1.48292	155.192
			--	--					1.47966	230.135		1.4846	155.263
			--	--					1.48138	230.32		1.48626	155.334
			--	--					1.48312	230.536		1.48794	155.408
			--	--					1.48485	230.737		1.48964	155.489
			--	--					1.48655	230.94		1.49137	155.568
			--	--					1.48822	231.124		1.49312	155.658
			--	--					1.48995	231.329		1.49482	155.731
			--	--					1.49172	231.507		1.49645	155.791
			--	--					1.49346	231.669		1.49811	155.86
			--	--					1.49515	231.85		1.49978	155.928
			--	--					1.49681	232.038		1.50143	155.995
			--	--					1.49842	232.212		1.5031	156.059
			--	--					1.50007	232.309		1.50476	156.125
			--	--					1.50174	232.414		1.50643	156.191
			--	--					1.50341	232.542		1.50808	156.255
			--	--					1.50504	232.686		1.50972	156.312
			--	--					1.5067	232.8		1.51135	156.37
			--	--					1.5084	232.213		1.51296	156.424
			--	--					1.51003	230.959		1.51459	156.481
			--	--					1.51162	230.708		1.51623	156.544
			--	--					1.51312	230.73		1.51792	156.615
			--	--					1.51474	230.823		1.51957	156.679
			--	--					1.51654	230.938		1.52125	156.748
			--	--					1.51824	231.069		1.52294	156.819
			--	--					1.5198	231.073		1.52464	156.893
			--	--					1.52145	231.243		1.52639	156.972
			--	--					1.52313	231.443		1.52812	157.049
			--	--					1.52489	231.641		1.52976	157.108
			--	--					1.52659	231.854		1.53144	157.172
			--	--					1.52833	232.085		1.5331	157.237
			--	--					1.53007	232.306		1.53475	157.298
			--	--					1.53173	232.524		1.53641	157.358
			--	--					1.53338	232.733		1.53808	157.421
			--	--					1.53507	232.935		1.53972	157.477
			--	--					1.53673	233.136		1.54136	157.533
			--	--					1.53837	233.236		1.543	157.59
			--	--					1.54006	233.224		1.54465	157.645
			--	--					1.54172	233.364		1.54628	157.696
			--	--					1.54338	233.546		1.54789	157.748
			--	--					1.54504	233.719		1.54959	157.812
			--	--					1.54671	233.849		1.55124	157.869
			--	--					1.54833	234.015		1.55297	157.936
			--	--					1.54989	234.181		1.55472	158.008
			--	--					1.55144	234.35		1.55647	158.078
			--	--					1.55322	234.57		1.55812	158.127
			--	--					1.55502	234.784		1.55976	158.18
			--	--					1.55675	234.971		1.56144	158.241
			--	--					1.55838	235.154		1.56311	158.305
			--	--					1.56006	235.357		1.56478	158.363
			--	--					1.56172	235.544		1.56645	158.418
			--	--					1.56342	235.756		1.5681	158.476
			--	--					1.56507	235.953		1.56976	158.531
			--	--					1.56672	236.151		1.57143	158.589
			--	--					1.56839	236.345		1.57308	158.642
			--	--					1.57006	236.422		1.57471	158.692
			--	--					1.5717	236.562		1.57631	158.736
			--	--					1.57337	236.706		1.5779	158.778
			--	--					1.57495	236.845		1.57956	158.836
			--	--					1.57649	236.963		1.58118	158.884
			--	--					1.57817	236.131		1.58294	158.958
			--	--					1.57986	234.928		1.58456	159.004
			--	--					1.58146	234.539		1.58626	159.062
			--	--					1.58318	233.443		1.58793	159.116
			--	--					1.58493	233.31		1.58963	159.174
			--	--					1.5866	233.323		1.59139	159.242
			--	--					1.58831	233.315		1.59314	159.305
			--	--					1.58999	233.423		1.59477	159.344
			--	--					1.59167	233.598		1.59645	159.396
			--	--					1.59337	233.814		1.59812	159.442
			--	--					1.59513	234.044		1.59978	159.492
			--	--					1.59685	234.262		1.60144	159.537
			--	--					1.59842	234.446		1.60309	159.586
			--	--					1.59997	234.665		1.60471	159.629
			--	--					1.60164	234.907		1.6063	159.668
			--	--					1.60334	235.139		1.60791	159.708
			--	--					1.60501	235.284		1.60958	159.764
			--	--					1.60662	235.475		1.61125	159.817
			--	--					1.60823	235.6		1.61291	159.866
			--	--					1.60985	235.778		1.61457	159.916
			--	--					1.6115	235.991		1.61619	159.957
			--	--					1.61318	236.222		1.61782	160.001
			--	--					1.61487	236.44		1.61956	160.066
			--	--					1.61647	236.623		1.62129	160.124
			--	--					1.61821	236.848		1.62294	160.165
			--	--					1.61987	237.024		1.62462	160.213
			--	--					1.62154	237.225		1.62637	160.275
			--	--					1.62323	237.442		1.62815	160.341
			--	--					1.62494	237.66		1.62981	160.376
			--	--					1.62673	237.871		1.63145	160.416
			--	--					1.62842	238.064		1.63312	160.457
			--	--					1.63009	238.246		1.63478	160.499
			--	--					1.63188	238.441		1.63646	160.546
			--	--					1.63356	238.629		1.63811	160.583
			--	--					1.63517	238.576		1.63977	160.622
			--	--					1.63679	238.7		1.64145	160.661
			--	--					1.63841	238.866		1.64307	160.696
			--	--					1.64009	239.002		1.64467	160.727
			--	--					1.6417	239.166		1.64622	160.752
			--	--					1.64294	236.996		1.64786	160.793
			--	--					1.64295	234.898		1.64947	160.827
			--	--					1.64297	232.064		1.65124	160.896
			--	--					1.64299	228.561		1.65291	160.94
			--	--					1.64301	224.467		1.65457	160.981
			--	--					1.64304	219.862		1.65625	161.029
			--	--					1.64307	214.814		1.65793	161.075
			--	--					1.6431	209.384		1.65963	161.125
			--	--					1.64314	203.629		1.66136	161.177
			--	--					1.64319	197.598		1.6631	161.233
			--	--					1.64324	191.338		1.66478	161.271
			--	--					1.6433	184.888		1.66642	161.305
			--	--					1.64337	178.289		1.6681	161.353
			--	--					1.64344	171.579		1.66978	161.393
			--	--					1.64352	164.793		1.67143	161.431
			--	--					1.64361	157.963		1.6731	161.47
			--	--					1.64371	151.119		1.67476	161.508
			--	--					1.64382	144.285		1.67641	161.542
			--	--					1.64393	137.488		1.67807	161.577
			--	--								1.6797	161.61
			--	--								1.68136	161.641
			--	--								1.683	161.675
			--	--								1.68451	161.683
			--	--								1.68617	161.725
			--	--								1.6879	161.776
			--	--								1.6896	161.825
			--	--								1.69126	161.858
			--	--								1.69294	161.9
			--	--								1.69465	161.949
			--	--								1.69643	162.009
			--	--								1.69814	162.051
			--	--								1.69978	162.08
			--	--								1.70144	162.117
			--	--								1.70311	162.152
			--	--								1.70477	162.186
			--	--								1.70643	162.219
			--	--								1.7081	162.258
			--	--								1.70975	162.289
			--	--								1.7114	162.318
			--	--								1.71302	162.342
			--	--								1.71465	162.368
			--	--								1.71625	162.389
			--	--								1.7179	162.418
			--	--								1.71964	162.463
			--	--								1.72126	162.484
			--	--								1.72291	162.51
			--	--								1.72461	162.546
			--	--								1.72627	162.574
			--	--								1.72792	162.604
			--	--								1.72964	162.648
			--	--								1.73136	162.689
			--	--								1.73311	162.732
			--	--								1.73477	162.759
			--	--								1.73643	162.786
			--	--								1.73809	162.813
			--	--								1.73976	162.838
			--	--								1.74143	162.865
			--	--								1.74309	162.887
			--	--								1.74473	162.908
			--	--								1.74635	162.917
			--	--								1.74793	162.924
			--	--								1.74956	162.938
			--	--								1.75125	162.966
			--	--								1.75283	162.963
			--	--								1.7545	162.984
			--	--								1.75628	163.019
			--	--								1.758	163.038
			--	--								1.75975	163.059
			--	--								1.76148	163.073
			--	--								1.76318	163.08
			--	--								1.76485	163.083
			--	--								1.76644	163.077
			--	--								1.76812	163.09
			--	--								1.76979	163.094
			--	--								1.77144	163.096
			--	--								1.77312	163.107
			--	--								1.77473	163.104
			--	--								1.77643	163.117
			--	--								1.77808	163.116
			--	--								1.77972	163.113
			--	--								1.78132	163.102
			--	--								1.78291	163.087
			--	--								1.78458	163.09
			--	--								1.78624	163.087
			--	--								1.78791	163.086
			--	--								1.78955	163.073
			--	--								1.79125	163.072
			--	--								1.79291	162.808
			--	--								1.79461	162.662
			--	--								1.79631	162.679
			--	--								1.79808	162.691
			--	--								1.79982	162.672
			--	--								1.80148	162.639
			--	--								1.80312	162.593
			--	--								1.80479	162.556
			--	--								1.80646	162.508
			--	--								1.80812	162.451
			--	--								1.80975	162.387
			--	--								1.81138	162.314
			--	--								1.81299	162.224
			--	--								1.81457	162.12
			--	--								1.81624	162.019
			--	--								1.81792	161.899
			--	--								1.81958	161.751
			--	--								1.8212	161.556
			--	--								1.82288	161.322
			--	--								1.82457	161.018
			--	--								1.82625	160.621
			--	--								1.82793	160.13
			--	--								1.82963	159.564
			--	--								1.83143	158.921
			--	--								1.83319	158.1
			--	--								1.83482	156.973
			--	--								1.83599	155.719
			--	--								1.83693	154.462
			--	--								1.83757	153.193
			--	--								1.83789	151.933
			--	--								1.83802	150.418
			--	--								1.83806	148.105
			--	--								1.83808	146.258
			--	--								1.8381	143.991
			--	--								1.83812	141.354
			--	--								1.83814	138.395
			--	--								1.83817	135.16
			--	--								1.83819	131.688
			--	--								1.83822	128.014
			--	--								1.83826	124.17
			--	--								1.8383	120.184
			--	--								1.83834	116.083
			--	--								1.83839	111.894
			--	--								1.83844	107.64
			--	--								1.83849	103.343
			--	--								1.83855	99.0214
			--	--								1.83862	94.6927
			--	--								1.83868	90.3726

## Sheet: Figure 1d
PA			EDA-HBPs			BDA-HBPs			HDA-HBPs			ODA-HBPs				PA							EDA-HBPs							BDA-HBPs							HDA-HBPs							ODA-HBPs
Strength/MPa	Std		Strength/MPa	Std		Strength/MPa	Std		Strength/MPa	Std		Strength/MPa	Std			Extension/mm	Load/N	Extension/mm	Load/N	Extension/mm	Load/N		Extension/mm	Load/N	Extension/mm	Load/N	Extension/mm	Load/N		Extension/mm	Load/N	Extension/mm	Load/N	Extension/mm	Load/N		Extension/mm	Load/N	Extension/mm	Load/N	Extension/mm	Load/N		Extension/mm	Load/N	Extension/mm	Load/N	Extension/mm	Load/N
0.16	0.074		1.03	0.16		1.318	0.078		2.035	0.308		1.565	0.069			0	-0.01222	0	0.00305	0	-0.01816		0	-0.01305	0	0.00272	0	0.33543		0	-0.00875	0	-0.04141	0	0.00096		0	0.02947	0	-0.0493	0	0.00075		0	-0.0609	0	0.00037	0	-0.00241
																0.00073	0.07432	0.00021	0.01499	0.00026	0.00769		0.00101	0.26838	8e-05	0.01288	0.00061	0.4121		-8e-05	-0.01661	0.00069	0.16339	0.00124	0.13854		0.00078	0.3001	-0.00103	-0.35453	0.00036	0.01882		-0.00012	-0.09477	-2e-05	0.00042	0	0.00547
																0.0026	0.30624	0.00106	0.08393	0.00109	0.10647		0.00139	0.4196	0.0005	0.08387	0.00088	0.43971		-0.00038	-0.06014	0.00094	0.21873	0.00395	0.43039		0.00142	0.61682	-0.00048	-0.20134	0.00075	0.04249		-0.00022	-0.13691	-0.0002	-0.01715	-0.00012	-0.01306
																0.00564	0.68349	0.00014	0.00552	0.0001	-0.02344		0.00536	1.70591	0.00152	0.25748	0.0016	0.53287		0.0001	-0.00302	0.00171	0.42047	0.01022	1.43933		0.00442	1.88315	0.00054	0.08422	0.00161	0.09273		0.00026	-0.00941	0.00023	0.01826	0.00029	0.04694
																0.01497	1.93658	0.00143	0.11872	0.00243	0.3087		0.00926	2.99465	0.00322	0.5632	0.00287	0.70439		0.00106	0.125	0.00302	0.77951	0.0167	2.71206		0.0074	3.19571	0.00401	1.20283	0.00323	0.18437		0.00111	0.22298	0.00104	0.08084	0.00098	0.1566
																0.025	3.18765	0.00756	0.87569	0.01012	1.56557		0.01318	4.25507	0.00571	1.02505	0.00489	1.00543		0.00498	0.78726	0.00494	1.33682	0.0227	3.966		0.0104	4.49532	0.00786	2.39378	0.00542	0.32849		0.00355	1.0255	0.00379	0.36504	0.00284	0.49522
																0.03388	4.20923	0.01391	1.74294	0.01424	2.23318		0.01723	5.51245	0.00839	1.60059	0.00741	1.4287		0.00835	1.37916	0.00727	2.06472	0.02871	5.23656		0.01337	5.75935	0.00952	2.88025	0.00778	0.54147		0.00722	2.27904	0.00825	0.90324	0.00749	1.43837
																0.04191	5.06442	0.01713	2.17806	0.01718	2.71786		0.02152	6.77445	0.01067	2.12525	0.0098	1.89183		0.01	1.66597	0.00963	2.85346	0.03468	6.50044		0.01649	7.04541	0.01099	3.31414	0.01001	0.78959		0.00988	3.12969	0.01011	1.14109	0.00984	1.88425
																0.04985	5.8523	0.02024	2.59995	0.02056	3.2917		0.0259	8.0449	0.01245	2.54166	0.01178	2.29628		0.01152	1.93243	0.01163	3.54849	0.04068	7.75427		0.01965	8.31252	0.01266	3.81589	0.01192	1.04259		0.01136	3.58827	0.01154	1.33383	0.01133	2.15836
																0.05855	6.67379	0.02363	3.06805	0.02404	3.88105		0.03033	9.31246	0.01404	2.9216	0.0135	2.66868		0.01314	2.22533	0.01337	4.14674	0.04678	9.0139		0.02288	9.58975	0.01436	4.32769	0.0136	1.28534		0.01295	4.0849	0.01308	1.55602	0.01287	2.45086
																0.06743	7.4185	0.02713	3.55105	0.02752	4.48123		0.03484	10.5647	0.01562	3.2934	0.01507	3.00665		0.01483	2.53058	0.01513	4.75749	0.05289	10.2647		0.0261	10.848	0.01601	4.82437	0.01519	1.53967		0.01467	4.62732	0.01474	1.81348	0.01455	2.77283
																0.07541	7.83582	0.03058	4.0293	0.03091	5.06216		0.03949	11.8157	0.01729	3.68907	0.01689	3.40263		0.0165	2.83501	0.01688	5.36357	0.05894	11.5159		0.02938	12.1126	0.01767	5.32076	0.01701	1.85512		0.01635	5.15059	0.0163	2.06857	0.01625	3.09519
																0.08354	7.28074	0.03396	4.49226	0.03432	5.65048		0.04431	13.0775	0.01905	4.11303	0.01866	3.79046		0.01816	3.13912	0.01861	5.95992	0.06495	12.7708		0.03271	13.3839	0.01923	5.78746	0.01878	2.18861		0.01799	5.64916	0.01803	2.36957	0.01791	3.41272
																0.08634	6.00576	0.0373	4.95647	0.03763	6.21666		0.0492	14.3319	0.02077	4.53112	0.0203	4.15014		0.01976	3.43707	0.02031	6.5421	0.07098	14.0346		0.03604	14.6489	0.02093	6.30026	0.02044	2.51406		0.01963	6.14745	0.01975	2.67933	0.01956	3.72545
																0.08721	4.66007	0.04052	5.40338	0.04087	6.76981		0.05411	15.5848	0.02243	4.93506	0.02186	4.49324		0.02144	3.74753	0.022	7.11248	0.07706	15.3002		0.03935	15.9147	0.02261	6.81022	0.02212	2.86166		0.02126	6.63316	0.02143	2.99674	0.02125	4.04966
																		0.04374	5.85358	0.04407	7.31543		0.05907	16.8523	0.02407	5.33353	0.02359	4.88258		0.02318	4.0687	0.02367	7.67852	0.08323	16.5587		0.04263	17.1788	0.02433	7.32829	0.02382	3.22049		0.02288	7.10025	0.02313	3.32629	0.02292	4.36974
																		0.04696	6.3021	0.04747	7.88964		0.06407	18.1182	0.02576	5.74169	0.02536	5.28551		0.02485	4.38164	0.02535	8.2408	0.08943	17.8207		0.04591	18.4401	0.02601	7.83061	0.02553	3.58969		0.02449	7.5537	0.0248	3.66025	0.0246	4.69102
																		0.05025	6.76127	0.05075	8.43553		0.06907	19.3755	0.02744	6.14951	0.02709	5.67998		0.02654	4.69812	0.02702	8.79651	0.09558	19.0866		0.04922	19.7181	0.02768	8.33017	0.02719	3.94986		0.02617	8.01835	0.02646	4.00043	0.02628	5.01041
																		0.05353	7.21528	0.05405	8.98415		0.07423	20.6439	0.02911	6.54748	0.02884	6.08206		0.02823	5.01364	0.02873	9.36407	0.10172	20.34		0.05254	20.9903	0.02936	8.83223	0.02886	4.3165		0.02781	8.45245	0.02813	4.34869	0.02796	5.33251
																		0.05682	7.67224	0.05744	9.54847		0.07968	21.9136	0.03071	6.93064	0.03052	6.46817		0.03002	5.34521	0.03042	9.90872	0.10798	21.6041		0.05591	22.27	0.03103	9.32571	0.03054	4.6855		0.0295	8.88004	0.02981	4.70429	0.02961	5.64656
																		0.06021	8.13748	0.06078	10.1036		0.08548	23.1651	0.03243	7.34644	0.03217	6.85341		0.03177	5.66917	0.0321	10.4433	0.11412	22.8604		0.05927	23.5201	0.03274	9.82927	0.03219	5.05122		0.03116	9.26356	0.03151	5.06909	0.03128	5.96103
																		0.0637	8.61326	0.06426	10.6805		0.09163	24.4159	0.03414	7.75885	0.03383	7.24159		0.03339	5.96539	0.03376	10.9576	0.12027	24.1117		0.06278	24.775	0.03446	10.344	0.03384	5.42054		0.03282	9.61879	0.03328	5.4548	0.03295	6.28333
																		0.06731	9.09883	0.06761	11.224		0.09781	25.6702	0.03579	8.15773	0.03546	7.62096		0.03507	6.27582	0.03546	11.4647	0.12656	25.3751		0.06636	26.0419	0.0362	10.8557	0.03551	5.79233		0.03445	9.92713	0.03502	5.83652	0.03462	6.59696
																		0.07074	9.55106	0.07091	11.7531		0.10397	26.9375	0.03747	8.56316	0.03709	7.9969		0.03677	6.59306	0.03715	11.9589	0.13288	26.6362		0.07	27.3182	0.03787	11.3461	0.03717	6.15865		0.03616	10.2272	0.03665	6.19758	0.03626	6.91021
																		0.07396	9.97535	0.07416	12.2718		0.10999	28.1909	0.03919	8.98078	0.03871	8.37223		0.03839	6.89426	0.03875	12.4162	0.13926	27.9024		0.07372	28.5886	0.03953	11.8323	0.03886	6.53723		0.03783	10.4808	0.03831	6.5638	0.03793	7.2252
																		0.07714	10.3969	0.07744	12.788		0.11627	29.4512	0.04094	9.40642	0.04034	8.74972		0.04006	7.20888	0.04034	12.8583	0.14567	29.1548		0.07757	29.8598	0.0412	12.3216	0.04051	6.90296		0.03951	10.7018	0.03997	6.93497	0.0396	7.54251
																		0.08034	10.8267	0.08078	13.3181		0.12285	30.7135	0.04267	9.82662	0.04202	9.13953		0.04172	7.52238	0.04201	13.3162	0.15205	30.4148		0.08156	31.1205	0.04285	12.8055	0.04216	7.26919		0.04118	10.8976	0.04162	7.3057	0.04127	7.85619
																		0.08359	11.2613	0.08404	13.8248		0.12946	31.9642	0.0443	10.2251	0.04367	9.52264		0.04336	7.82723	0.04368	13.7709	0.15841	31.6705		0.08589	32.3886	0.0445	13.2844	0.04383	7.63837		0.04288	11.0787	0.04328	7.67973	0.04293	8.16917
																		0.08696	11.7181	0.08734	14.3305		0.13648	33.2291	0.046	10.64	0.04534	9.9064		0.04491	8.11942	0.04531	14.2034	0.16483	32.9222		0.09056	33.6535	0.04615	13.767	0.04556	8.01553		0.04465	11.2607	0.04497	8.05638	0.0446	8.47871
																		0.09015	12.1386	0.09083	14.8606		0.1436	34.4937	0.04764	11.038	0.047	10.2876		0.0465	8.42449	0.04695	14.6292	0.17139	34.1731		0.09545	34.9152	0.04776	14.2318	0.04727	8.39192		0.04642	11.4211	0.04661	8.42175	0.04626	8.78682
																		0.09355	12.5938	0.09439	15.3978		0.15206	35.7365	0.04931	11.4449	0.04865	10.6634		0.04819	8.74706	0.04864	15.067	0.17823	35.4343		0.10053	36.1725	0.04936	14.6927	0.04895	8.75903		0.04812	11.5425	0.04822	8.78262	0.0479	9.08996
																		0.09699	13.0455	0.09779	15.9022		0.16011	36.7828	0.05096	11.8465	0.05025	11.0248		0.04983	9.06123	0.05031	15.4893	0.18516	36.6951		0.10572	37.4352	0.05101	15.166	0.05055	9.11089		0.04975	11.6515	0.04978	9.12887	0.0496	9.40735
																		0.10046	13.5032	0.10097	16.3666		0.16831	37.7736	0.05263	12.2492	0.05194	11.4099		0.0515	9.37978	0.05197	15.9037	0.19217	37.9601		0.111	38.6869	0.05268	15.6427	0.05216	9.46401		0.05135	11.7599	0.05145	9.5083	0.05125	9.71064
																		0.10397	13.9515	0.1043	16.8535		0.177	38.8253	0.05429	12.6521	0.05369	11.7985		0.05311	9.68497	0.05363	16.3077	0.19903	39.2112		0.11654	39.9399	0.05439	16.1309	0.05386	9.84225		0.05306	11.9254	0.05314	9.88913	0.05297	10.0336
																		0.10738	14.3807	0.10759	17.3291		0.18518	39.7352	0.05592	13.0446	0.05537	12.1666		0.05469	9.98518	0.05531	16.716	0.20617	40.4681		0.12205	41.2032	0.05604	16.5963	0.05558	10.224		0.05468	12.0618	0.0548	10.2619	0.05478	10.3755
																		0.11073	14.7826	0.11085	17.7953		0.19321	40.6218	0.05751	13.4232	0.05703	12.5247		0.05649	10.3305	0.057	17.1193	0.21367	41.7307		0.12796	42.4683	0.0577	17.0627	0.05733	10.6084		0.05635	12.2377	0.05646	10.6356	0.05645	10.6814
																		0.11384	15.1428	0.11405	18.2471		0.20129	41.5074	0.05911	13.805	0.05874	12.8968		0.0582	10.6581	0.0587	17.5208	0.22133	42.9928		0.13444	43.7333	0.05935	17.5263	0.05908	10.9951		0.05803	12.4185	0.05813	11.0151	0.05812	10.9895
																		0.11718	15.5421	0.11734	18.7089		0.21047	42.6459	0.06079	14.2075	0.06049	13.2753		0.05985	10.9695	0.06038	17.9128	0.22882	44.2524		0.14104	44.9964	0.06106	18.006	0.06068	11.3474		0.05959	12.5733	0.05981	11.396	0.05979	11.2962
																		0.12029	15.911	0.12065	19.1662		0.21929	43.825	0.06244	14.5974	0.06225	13.6544		0.06153	11.2858	0.06209	18.3078	0.23602	45.5069		0.14759	46.2489	0.06275	18.486	0.06231	11.7093		0.06114	12.7356	0.06149	11.7784	0.06142	11.5984
																		0.12343	16.2854	0.12406	19.6193		0.22609	45.0755	0.06405	14.9775	0.06392	14.0108		0.06321	11.605	0.06377	18.698	0.24342	46.767		0.15422	47.5061	0.06446	18.9772	0.064	12.0898		0.06282	12.9566	0.06319	12.163	0.06307	11.9016
																		0.12677	16.6906	0.12748	20.049		0.23173	46.3293	0.06579	15.3856	0.06558	14.3677		0.06488	11.9156	0.06545	19.0775	0.25105	48.0204		0.1611	48.7606	0.06619	19.4719	0.06569	12.4686		0.06448	13.1654	0.06489	12.5515	0.06478	12.2217
																		0.13024	17.1111	0.13103	20.4637		0.23738	47.587	0.06749	15.7784	0.06726	14.7335		0.06663	12.2457	0.06712	19.4531	0.25889	49.2789		0.16869	50.0117	0.06788	19.9541	0.06734	12.8316		0.06615	13.382	0.06657	12.9339	0.06644	12.524
																		0.13379	17.5313	0.13443	20.8397		0.24329	48.8543	0.06915	16.1612	0.0689	15.09		0.0684	12.5763	0.06878	19.823	0.26658	50.529		0.17573	51.2694	0.06953	20.4248	0.06897	13.1942		0.06774	13.5707	0.0683	13.3261	0.06808	12.8268
																		0.13721	17.9268	0.13769	21.2039		0.24927	50.1154	0.07083	16.5459	0.07053	15.4446		0.07007	12.8809	0.07042	20.1809	0.27433	51.787		0.18264	52.5281	0.07119	20.8927	0.0706	13.5556		0.06943	13.8003	0.06999	13.7052	0.06975	13.1332
																		0.13951	16.4935	0.14091	21.5732		0.25548	51.3706	0.07252	16.9271	0.0722	15.8102		0.0717	13.1791	0.07205	20.5344	0.2823	53.0395		0.18962	53.7852	0.07286	21.3651	0.0722	13.9142		0.07115	14.0386	0.07164	14.0784	0.07139	13.4309
																		0.13961	15.1586	0.14415	21.8614		0.26188	52.6331	0.07422	17.3141	0.07382	16.1665		0.07339	13.4851	0.07369	20.8873	0.29032	54.2596		0.19684	55.0403	0.07452	21.8357	0.07381	14.2683		0.0728	14.2507	0.07329	14.4495	0.073	13.7241
																		0.13972	13.6273	0.14738	22.0539		0.26815	53.8962	0.07599	17.7167	0.07541	16.5167		0.07507	13.7896	0.07535	21.245	0.29875	55.5213		0.20489	56.2811	0.07618	22.301	0.07549	14.6411		0.0745	14.487	0.07492	14.8151	0.07459	14.0064
																		0.13983	11.9925	0.15074	22.3311		0.2741	55.1552	0.07769	18.1016	0.077	16.8715		0.07668	14.0834	0.07702	21.5929	0.30726	56.7787		0.2121	57.5439	0.07781	22.7602	0.07716	15.0091		0.07616	14.7052	0.07655	15.1828	0.07624	14.3092
																		0.13994	10.3288	0.15299	20.9678		0.2801	56.4161	0.07936	18.4784	0.07869	17.2506		0.07837	14.3918	0.07869	21.9404	0.31503	57.8658		0.21806	58.8036	0.07943	23.2127	0.07883	15.3763		0.07785	14.9421	0.07819	15.5474	0.07791	14.6097
																				0.15313	19.6036		0.28637	57.6739	0.08099	18.8441	0.08034	17.6124		0.08004	14.6991	0.08032	22.2698	0.32322	59.0414		0.22317	60.0705	0.08104	23.6606	0.0805	15.7435		0.07958	15.1888	0.07983	15.9111	0.07957	14.9079
																				0.15323	18.1019		0.29294	58.9253	0.08264	19.2125	0.082	17.9844		0.08169	15.0007	0.08203	22.6322	0.33145	60.1723		0.22798	61.323	0.08267	24.1168	0.08213	16.1004		0.08134	15.4512	0.08146	16.2753	0.08123	15.2066
																				0.15334	16.3578		0.29953	60.1782	0.0843	19.5865	0.08357	18.3277		0.08335	15.3016	0.08371	22.9739	0.34053	61.4297		0.23297	62.5749	0.08434	24.5867	0.0838	16.4669		0.08306	15.6873	0.08314	16.6473	0.08292	15.5088
																				0.15345	14.4822		0.30593	61.4327	0.08597	19.9627	0.08525	18.7026		0.08498	15.5978	0.08536	23.3114	0.34857	62.4611		0.23818	63.834	0.08601	25.0547	0.08559	16.8588		0.08468	15.8974	0.08477	17.0039	0.08456	15.7986
																				0.15352	13.2034		0.31244	62.6941	0.08758	20.323	0.08705	19.1024		0.08652	15.8773	0.08702	23.6512	0.35619	63.4303		0.24322	65.0864	0.08761	25.496	0.0873	17.2225		0.08635	16.1353	0.08648	17.3838	0.08627	16.0999
																							0.31861	63.9603	0.08916	20.6736	0.08865	19.4537		0.08806	16.1583	0.08871	23.9958	0.36429	64.4816		0.24827	66.3493	0.0893	25.9709	0.08901	17.5874		0.08801	16.3677	0.08812	17.7441	0.08798	16.4054
																							0.32503	65.222	0.09077	21.0319	0.09032	19.8213		0.08978	16.4773	0.09041	24.347	0.37333	65.6986		0.25297	67.6205	0.09103	26.4532	0.09069	17.9433		0.0897	16.6095	0.08982	18.1199	0.0897	16.706
																							0.33132	66.4816	0.09247	21.4077	0.09203	20.1961		0.09149	16.7974	0.09211	24.6976	0.38194	66.7571		0.25745	68.8749	0.09272	26.9193	0.09236	18.2972		0.09136	16.8449	0.09154	18.5007	0.09144	17.0159
																							0.33753	67.7324	0.09411	21.7712	0.09371	20.5634		0.09318	17.1053	0.09379	25.0386	0.38988	67.7065		0.26202	70.13	0.09444	27.3896	0.09404	18.6547		0.09301	17.081	0.09328	18.887	0.09313	17.3089
																							0.34365	69.0016	0.09579	22.1372	0.09545	20.9369		0.09486	17.4148	0.09552	25.3917	0.39775	68.8591		0.26675	71.3995	0.09623	27.8821	0.09571	19.0124		0.09468	17.3257	0.09502	19.27	0.09477	17.5909
																							0.34968	70.2534	0.09746	22.4985	0.09724	21.3215		0.09653	17.7231	0.09719	25.7251	0.40485	70.1184		0.27157	72.6526	0.09795	28.3468	0.0974	19.3714		0.09634	17.5796	0.09667	19.6248	0.09645	17.8799
																							0.35598	71.5175	0.09911	22.8533	0.09887	21.6695		0.0982	18.0238	0.09887	26.0583	0.4117	71.3715		0.27634	73.906	0.09959	28.7871	0.09903	19.7152		0.09801	17.8321	0.0983	19.9823	0.09811	18.1647
																							0.36229	72.7811	0.10079	23.2117	0.10054	22.0226		0.09989	18.3329	0.10057	26.3964	0.41871	72.627		0.28121	75.1634	0.10123	29.2245	0.10071	20.07		0.09966	18.0881	0.09996	20.3471	0.09977	18.447
																							0.36855	74.032	0.10246	23.5622	0.1022	22.3741		0.10159	18.6415	0.10217	26.697	0.42586	73.8903		0.28599	76.4198	0.10288	29.6756	0.10234	20.4182		0.10119	18.306	0.10166	20.7225	0.10143	18.7302
																							0.37488	75.2958	0.10412	23.9088	0.10383	22.709		0.10332	18.9532	0.10385	27.0286	0.43287	75.1497		0.29077	77.6818	0.10453	30.129	0.10398	20.7697		0.10274	18.5525	0.10331	21.0828	0.10308	19.0125
																							0.3814	76.5627	0.10581	24.2589	0.10563	23.0829		0.10506	19.2704	0.10552	27.3513	0.43988	76.4049		0.29547	78.9406	0.1062	30.5848	0.1056	21.1156		0.10448	18.8969	0.10497	21.4453	0.10472	19.2913
																							0.38806	77.8211	0.10755	24.6171	0.10719	23.399		0.10672	19.5625	0.10715	27.66	0.44692	77.6643		0.30034	80.2108	0.10785	31.0333	0.10722	21.4642		0.10618	19.324	0.1066	21.7986	0.10634	19.5593
																							0.39486	79.0745	0.10935	24.9875	0.10881	23.732		0.10836	19.8499	0.10874	27.9539	0.45416	78.9222		0.30533	81.4798	0.10951	31.4903	0.10884	21.8093		0.10784	19.7871	0.1082	22.1438	0.10794	19.8269
																							0.4014	80.3355	0.11105	25.3264	0.11043	24.063		0.11005	20.1445	0.11032	28.245	0.46144	80.1814		0.31033	82.7473	0.11117	31.9399	0.1105	22.1684		0.10952	20.2865	0.10984	22.4977	0.10957	20.0912
																							0.40815	81.5955	0.11268	25.6453	0.11208	24.4035		0.11171	20.4263	0.11201	28.5724	0.4687	81.446		0.31535	84.0101	0.11283	32.3938	0.11217	22.5263		0.11119	20.7837	0.11146	22.8434	0.11125	20.3739
																							0.41476	82.8547	0.11433	25.9665	0.11371	24.7362		0.11337	20.712	0.11366	28.8833	0.47604	82.7059		0.32037	85.2726	0.11444	32.8291	0.11383	22.8812		0.11292	21.3089	0.11312	23.2025	0.1129	20.6413
																							0.4217	84.1129	0.11599	26.2937	0.11531	25.0601		0.11502	20.9926	0.11534	29.1955	0.48349	83.9674		0.32534	86.5405	0.11602	33.2518	0.11551	23.236		0.11467	21.8457	0.11479	23.5602	0.11456	20.9109
																							0.42897	85.3745	0.11773	26.6393	0.11697	25.4011		0.11668	21.2753	0.11701	29.4969	0.49087	85.2185		0.33049	87.7996	0.11765	33.6929	0.11714	23.5856		0.11638	22.3541	0.11645	23.9113	0.11617	21.1693
																							0.43587	86.6304	0.11935	26.953	0.11864	25.7341		0.11829	21.5471	0.11868	29.7999	0.49827	86.4737		0.33568	89.0584	0.11934	34.1538	0.11882	23.9403		0.11802	22.8531	0.11808	24.2589	0.11782	21.4301
																							0.44264	87.8939	0.12099	27.2688	0.12027	26.0526		0.11987	21.8116	0.12037	30.1005	0.50571	87.7381		0.34079	90.3119	0.12102	34.6026	0.12048	24.2921		0.11972	23.3615	0.11979	24.6276	0.11957	21.7137
																							0.44956	89.1594	0.1227	27.6076	0.12196	26.3916		0.12151	22.0883	0.12203	30.3936	0.51289	88.9894		0.34596	91.5787	0.12267	35.0481	0.12217	24.6488		0.12138	23.8604	0.12145	24.9752	0.12126	21.9782
																							0.45659	90.4114	0.12432	27.921	0.12367	26.7325		0.12318	22.3715	0.12372	30.6928	0.51995	90.2443		0.35121	92.8481	0.12426	35.4713	0.12386	25.0043		0.12301	24.3424	0.12312	25.327	0.12293	22.2376
																							0.4641	91.6713	0.12594	28.2367	0.12536	27.0649		0.12486	22.6544	0.12545	31.0058	0.52678	91.5027		0.35636	94.1142	0.12603	35.9479	0.12555	25.3582		0.12467	24.8326	0.12481	25.6803	0.12462	22.4975
																							0.47151	90.3595	0.12758	28.563	0.12703	27.3954		0.12652	22.9302	0.12721	31.332	0.53357	92.7631		0.36158	95.3835	0.12772	36.3974	0.12734	25.7319		0.12634	25.3243	0.12651	26.0353	0.12635	22.7623
																							0.47211	89.0892	0.12917	28.8759	0.12873	27.7197		0.12817	23.2029	0.12888	31.621	0.54042	94.0293		0.3669	96.6416	0.12939	36.8373	0.1291	26.0939		0.128	25.8109	0.12824	26.3999	0.12811	23.0307
																							0.47227	87.1337	0.13073	29.1819	0.13046	28.058		0.12986	23.4886	0.13053	31.899	0.54727	95.2898		0.37245	97.9017	0.13105	37.2764	0.13075	26.4247		0.12962	26.2858	0.13	26.7713	0.1298	23.2753
																							0.47234	85.711	0.13238	29.5116	0.13222	28.3957		0.13153	23.7686	0.13216	32.1719	0.55424	96.5442		0.37794	99.1595	0.13279	37.7355	0.13236	26.7503		0.13122	26.7389	0.13169	27.1243	0.13149	23.5217
																							0.47242	84.029	0.13393	29.8174	0.1339	28.7089		0.1332	24.0506	0.13392	32.4892	0.56133	97.7998		0.38331	100.419	0.1346	38.2122	0.13403	27.0899		0.13285	27.208	0.13331	27.4526	0.13322	23.77
																							0.4725	82.1208	0.13576	30.1944	0.13554	29.0074		0.13492	24.3375	0.13554	32.7457	0.56822	99.0595		0.38861	101.672	0.13628	38.6338	0.13578	27.4399		0.13448	27.6693	0.13499	27.8022	0.13485	23.9974
																							0.47259	80.0182	0.13744	30.5325	0.1372	29.3084		0.13662	24.6212	0.13711	32.994	0.57504	100.32		0.39387	102.93	0.13789	39.0465	0.13737	27.758		0.13617	28.1577	0.13666	28.1496	0.13646	24.2175
																							0.47267	77.7487	0.13913	30.8674	0.13887	29.5915		0.13832	24.9024	0.13874	33.2679	0.58208	101.582		0.39927	104.183	0.13954	39.4625	0.13901	28.085		0.13784	28.6284	0.1383	28.4875	0.13812	24.4483
																							0.47276	75.3368	0.14077	31.1942	0.14053	29.8814		0.14003	25.182	0.14033	33.5239	0.58909	102.843		0.40497	105.437	0.14121	39.8884	0.14074	28.426		0.1395	29.0942	0.13997	28.8321	0.13977	24.678
																							0.47285	72.8028	0.14245	31.531	0.1422	30.1806		0.14171	25.455	0.14202	33.8206	0.59639	104.095		0.41089	106.703	0.14287	40.3142	0.14235	28.7394		0.14116	29.5579	0.1416	29.1704	0.14141	24.9024
																							0.47295	70.1664	0.14418	31.8742	0.14385	30.4709		0.14335	25.7225	0.14367	34.0892	0.60335	105.36		0.41674	107.956	0.14453	40.7358	0.14396	29.0588		0.14282	30.0234	0.14323	29.4997	0.14303	25.1215
																							0.47304	67.4459	0.1459	32.2203	0.14553	30.7666		0.145	25.985	0.14533	34.369	0.61025	106.619		0.42218	109.209	0.14618	41.1556	0.14557	29.3729		0.14451	30.4922	0.14483	29.8259	0.14459	25.3325
																							0.47315	64.6595	0.14764	32.5661	0.14718	31.0562		0.1466	26.2371	0.147	34.6444	0.61726	107.883		0.42788	110.478	0.14779	41.5665	0.14716	29.6794		0.14618	30.956	0.14644	30.1513	0.1462	25.5562
																							0.47325	61.8235	0.14934	32.9038	0.14882	31.3382		0.14822	26.491	0.14866	34.91	0.62472	109.143		0.43349	111.743	0.14937	41.9632	0.14881	30.0047		0.14785	31.4173	0.14813	30.4995	0.14789	25.7912
																							0.47336	58.9524	0.15097	33.2163	0.15042	31.6166		0.14985	26.7469	0.1503	35.1761	0.63201	110.404		0.4395	113.005	0.151	42.3792	0.15046	30.3251		0.14957	31.8905	0.14978	30.8366	0.14955	26.0199
																							0.47347	56.0592	0.15266	33.545	0.15198	31.8811		0.15154	27.0106	0.15198	35.4494	0.6391	111.657		0.4456	114.267	0.15268	42.8042	0.15214	30.6448		0.15128	32.3552	0.15145	31.1761	0.15122	26.2543
																							0.47359	53.1565	0.15433	33.866	0.15365	32.1778		0.15321	27.2668	0.15367	35.7362	0.64634	112.921		0.45184	115.526	0.15432	43.2091	0.15383	30.972		0.15301	32.8287	0.15304	31.4918	0.15285	26.4735
																									0.15598	34.1869	0.15537	32.4807		0.15487	27.5204	0.15535	36.016	0.65366	114.183		0.45791	116.79	0.15593	43.6054	0.15549	31.288		0.15469	33.2743	0.1547	31.8273	0.15454	26.7069
																									0.15763	34.5013	0.15698	32.7545		0.15649	27.7623	0.15704	36.3016	0.66099	115.433		0.4639	118.057	0.15763	44.0199	0.15717	31.6078		0.15634	33.7049	0.15643	32.1808	0.15625	26.9425
																									0.15931	34.8269	0.15863	33.0403		0.15821	28.0266	0.15879	36.6163	0.6683	116.684		0.47011	119.318	0.15932	44.4248	0.15883	31.9151		0.15801	34.1383	0.15815	32.5254	0.15793	27.1666
																									0.16099	35.1456	0.16033	33.3263		0.15986	28.2802	0.16061	36.9711	0.67575	117.938		0.47658	120.569	0.16102	44.8346	0.16052	32.2313		0.15967	34.5634	0.15979	32.8455	0.1596	27.3906
																									0.16262	35.4555	0.16202	33.6145		0.16153	28.5346	0.16226	37.2837	0.6832	119.201		0.48301	121.824	0.16268	45.2185	0.1622	32.5443		0.16135	35.0028	0.16148	33.178	0.16135	27.6292
																									0.16426	35.7649	0.16369	33.9038		0.16321	28.7892	0.16388	37.6097	0.69081	120.458		0.48942	123.081	0.16438	45.6122	0.16388	32.8533		0.16299	35.418	0.16317	33.5109	0.16312	27.8762
																									0.16587	36.0662	0.1654	34.2059		0.16491	29.0529	0.16555	37.9774	0.69847	121.706		0.49598	124.344	0.16611	46.0127	0.16565	33.1773		0.16463	35.8312	0.16494	33.8616	0.16477	28.0858
																									0.16735	36.3361	0.16715	34.5071		0.16667	29.325	0.16719	38.3475	0.70571	122.957		0.50245	125.606	0.16788	46.4181	0.16738	33.4918		0.16627	36.247	0.16667	34.1968	0.16644	28.3066
																									0.16907	36.6734	0.16882	34.7943		0.16838	29.5906	0.1689	38.7563	0.71304	124.211		0.50909	126.866	0.16955	46.7856	0.169	33.7803		0.16789	36.6539	0.16835	34.5157	0.1681	28.5234
																									0.17079	37.0064	0.17048	35.0783		0.17004	29.8439	0.1705	39.1271	0.72088	125.466		0.51592	128.13	0.17119	47.138	0.17069	34.0836		0.1695	37.0465	0.17005	34.8392	0.16977	28.7377
																									0.17246	37.3181	0.17215	35.3607		0.17174	30.1082	0.17222	39.5585	0.72854	126.72		0.5228	129.388	0.1729	47.5148	0.17237	34.3808		0.17115	37.4596	0.17174	35.1553	0.17142	28.9519
																									0.17412	37.6297	0.17388	35.6545		0.17341	30.3672	0.17389	39.9587	0.73636	127.911		0.52942	130.656	0.17456	47.8649	0.17403	34.6727		0.17285	37.8893	0.17336	35.4525	0.1731	29.1667
																									0.17583	37.9527	0.1755	35.9289		0.17504	30.6168	0.17547	40.3347	0.74398	129.168		0.53629	131.915	0.17624	48.2155	0.17569	34.9699		0.1745	38.2954	0.17498	35.7451	0.17477	29.381
																									0.17753	38.2683	0.17713	36.2063		0.17671	30.8731	0.17712	40.7377	0.75172	130.426		0.5437	133.172	0.1779	48.5506	0.17736	35.267		0.17621	38.7191	0.17665	36.0588	0.17641	29.5855
																									0.17924	38.5872	0.17874	36.4723		0.17836	31.1272	0.17879	41.1476	0.75966	131.669		0.55099	134.423	0.17954	48.8873	0.17901	35.5638		0.17798	39.1597	0.17831	36.3608	0.17808	29.7935
																									0.18098	38.9104	0.18038	36.7334		0.18001	31.3792	0.18042	41.5413	0.76738	132.865		0.55797	135.678	0.18121	49.2315	0.18066	35.856		0.17974	39.5973	0.17995	36.6596	0.17976	30.0032
																									0.18269	39.2216	0.18204	37.0041		0.18166	31.6332	0.18199	41.9251	0.77504	134.119		0.56525	136.943	0.18288	49.5769	0.18225	36.1415		0.1814	39.9894	0.18159	36.958	0.18142	30.2015
																									0.18431	39.507	0.18371	37.2829		0.1833	31.8815	0.18356	42.3096	0.78252	135.379		0.5725	138.201	0.18452	49.9098	0.18375	36.4029		0.18302	40.3718	0.18316	37.2375	0.18296	30.3767
																									0.186	39.8099	0.18537	37.564		0.18489	32.1204	0.18531	42.7595	0.79074	136.641		0.58043	139.415	0.18613	50.2393	0.1854	36.7109		0.18469	40.7782	0.18475	37.5225	0.18442	30.5351
																									0.18764	40.0967	0.18701	37.8279		0.1865	32.3647	0.187	43.1821	0.79876	137.684		0.58817	140.627	0.18767	50.5473	0.18714	37.0334		0.18635	41.1865	0.18637	37.819	0.18615	30.7531
																									0.18931	40.3917	0.18865	38.0961		0.18818	32.6213	0.18863	43.5858	0.80688	138.849		0.59598	141.878	0.18921	50.8561	0.18884	37.3386		0.18802	41.59	0.18808	38.1371	0.18792	30.9784
																									0.19096	40.6742	0.19038	38.3889		0.18985	32.8733	0.19034	44.0164	0.8086	136.737		0.60307	143.129	0.19093	51.2266	0.19051	37.6484		0.18968	41.9926	0.18978	38.4515	0.1896	31.1758
																									0.1926	40.9576	0.19205	38.6593		0.19151	33.1225	0.19201	44.4342	0.80869	135.144		0.61128	144.388	0.19261	51.5774	0.19219	37.9571		0.19133	42.3835	0.19144	38.7525	0.19126	31.3697
																									0.19426	41.2374	0.19376	38.9356		0.19318	33.3725	0.1937	44.8488	0.80878	133.153		0.61905	145.48	0.19436	51.9483	0.19388	38.2639		0.19295	42.7621	0.1931	39.051	0.19293	31.561
																									0.19593	41.5156	0.19551	39.211		0.19486	33.6213	0.19541	45.2713	0.80887	130.811		0.62672	146.623	0.196	52.2767	0.19562	38.5859		0.19456	43.1437	0.19482	39.3689	0.19464	31.764
																									0.19758	41.7818	0.19725	39.4849		0.19654	33.8691	0.19715	45.706	0.80897	128.164		0.63444	147.887	0.19771	52.6328	0.19741	38.9211		0.19618	43.5311	0.19649	39.6682	0.19637	31.9666
																									0.1992	42.0353	0.19886	39.7356		0.19822	34.1113	0.19891	46.1438	0.80906	125.252		0.64275	149.143	0.1994	52.9768	0.19905	39.2213		0.19783	43.94	0.1982	39.9736	0.19813	32.1723
																									0.20074	42.2681	0.20053	40.0132		0.19993	34.3628	0.20052	46.5197	0.80916	122.112		0.65106	150.323	0.20112	53.3232	0.20071	39.5178		0.1995	44.3608	0.19996	40.2851	0.1998	32.3587
																									0.20259	42.5763	0.20221	40.2806		0.20168	34.6218	0.20219	46.9245	0.80927	118.778		0.65919	151.446	0.20287	53.6847	0.20238	39.8254		0.20116	44.7653	0.20166	40.583	0.20146	32.537
																									0.20423	42.8236	0.20386	40.5529		0.20342	34.8788	0.20388	47.3362	0.80938	115.279		0.6674	152.708	0.20453	54.0054	0.20403	40.1301		0.20277	45.1677	0.2033	40.8616	0.20311	32.7218
																									0.20588	43.0665	0.20552	40.8258		0.20507	35.1148	0.20553	47.7576	0.80949	111.64		0.67598	153.959	0.20621	54.3364	0.20569	40.4327		0.20449	45.616	0.20499	41.1555	0.20477	32.9006
																									0.2075	43.3011	0.20718	41.0979		0.20671	35.3471	0.2072	48.1908	0.80961	107.888		0.68394	155.039	0.20787	54.6545	0.20735	40.7281		0.20617	46.0507	0.20664	41.4392	0.20643	33.0809
																									0.20912	43.5358	0.20885	41.3684		0.20838	35.5845	0.20883	48.6217	0.80973	104.046		0.69204	156.142	0.20954	54.982	0.209	41.0368		0.20781	46.487	0.20831	41.723	0.20809	33.259
																									0.2108	43.7865	0.21048	41.6266		0.21002	35.8196	0.21048	49.0636	0.80986	100.135		0.7007	157.394	0.21121	55.298	0.21068	41.3441		0.20952	46.9504	0.20998	42.0121	0.20975	33.4317
																									0.21249	44.0364	0.21207	41.8765		0.21167	36.0577	0.21217	49.5264	0.81	96.1775		0.70913	158.541	0.21287	55.6183	0.21234	41.6466		0.21117	47.4019	0.21163	42.29	0.21139	33.6013
																									0.21422	44.2954	0.21367	42.1298		0.21331	36.2805	0.21384	49.9768	0.81014	92.1913		0.71704	159.589	0.21455	55.9313	0.21396	41.9324		0.21286	47.8778	0.21329	42.5703	0.21301	33.7651
																									0.216	44.5591	0.21534	42.4012		0.21493	36.5087	0.21549	50.4229	0.81028	88.1935		0.72503	160.65	0.21624	56.2463	0.21558	42.2231		0.21459	48.3724	0.21495	42.8513	0.2146	33.9225
																									0.21763	44.7861	0.217	42.6609		0.21655	36.7375	0.21698	50.8128	0.81043	84.2		0.73367	161.858	0.21788	56.541	0.21719	42.5172		0.21638	48.8927	0.21664	43.1343	0.21622	34.0841
																									0.21931	45.0213	0.21867	42.9267		0.21818	36.9686	0.21861	51.2698	0.81059	80.2262		0.74293	163.115	0.21953	56.8388	0.21884	42.8206		0.21806	49.3716	0.2183	43.4055	0.21791	34.2593
																									0.22097	45.2532	0.22028	43.1773		0.21985	37.209	0.22031	51.7504				0.75047	163.931	0.2212	57.1371	0.22055	43.1296		0.21969	49.8275	0.21992	43.664	0.2196	34.4387
																									0.22264	45.4847	0.22202	43.4642		0.22153	37.4454	0.22202	52.2291				0.7582	164.907	0.22285	57.4325	0.22217	43.4298		0.22138	50.3154	0.22139	43.8837	0.22127	34.6041
																									0.2243	45.7163	0.22371	43.7257		0.22318	37.6802	0.22369	52.6949				0.76665	166.07	0.22446	57.7114	0.22385	43.7411		0.22309	50.799	0.22302	44.1532	0.22292	34.7652
																									0.22596	45.9431	0.22539	43.9778		0.22482	37.9046	0.22534	53.1542				0.77584	167.325	0.22605	57.987	0.22547	44.0411		0.22469	51.2445	0.22477	44.454	0.22463	34.9406
																									0.22761	46.1646	0.22709	44.2396		0.22651	38.14	0.22702	53.6202				0.78398	168.218	0.22763	58.2659	0.22718	44.354		0.22632	51.7107	0.22647	44.7342	0.22629	35.1057
																									0.22928	46.391	0.22878	44.5019		0.22818	38.3671	0.22872	54.0949				0.79171	169.093	0.22932	58.5871	0.22885	44.6606		0.228	52.1969	0.22813	45.0025	0.22793	35.2662
																									0.23093	46.6152	0.2305	44.7739		0.22986	38.5954	0.23046	54.5856				0.79974	170.124	0.23101	58.9014	0.23053	44.9716		0.22963	52.6668	0.2298	45.2719	0.22963	35.4415
																									0.2326	46.8376	0.23223	45.0406		0.23155	38.8216	0.23224	55.0832				0.80881	171.38	0.23274	59.2292	0.23225	45.2891		0.23125	53.1314	0.23148	45.5433	0.23136	35.6216
																									0.23423	47.0504	0.23389	45.288		0.23328	39.0528	0.23389	55.5343				0.81737	172.364	0.23442	59.537	0.23402	45.6072		0.23282	53.579	0.23318	45.8222	0.2331	35.798
																									0.23578	47.2405	0.23553	45.5373		0.23509	39.2873	0.23555	55.9893				0.82519	173.195	0.23608	59.8326	0.23569	45.9077		0.23447	54.0588	0.23489	46.0967	0.23478	35.9603
																									0.23748	47.4673	0.2372	45.7888		0.23678	39.4658	0.23721	56.4375				0.83324	174.142	0.23772	60.1218	0.23736	46.21		0.23616	54.553	0.23666	46.3877	0.23642	36.1147
																									0.23919	47.695	0.23888	46.0322		0.23843	39.662	0.23886	56.8821				0.84192	175.251	0.23944	60.4399	0.23901	46.5082		0.23779	55.0187	0.23837	46.6588	0.23807	36.2692
																									0.24085	47.9115	0.24048	46.2584		0.24011	39.8626	0.24051	57.3282				0.85029	176.207	0.2412	60.7646	0.24068	46.8023		0.23941	55.4854	0.23999	46.8992	0.23965	36.4127
																									0.24256	48.1365	0.24216	46.5047		0.24176	40.0592	0.24217	57.7707				0.85851	177.134	0.24286	61.0536	0.24235	47.0996		0.24106	55.9605	0.24166	47.1613	0.24124	36.5543
																									0.24433	48.3754	0.24386	46.7554		0.24338	40.2531	0.24383	58.2126				0.86665	178.043	0.24453	61.3477	0.24399	47.3931		0.2428	56.4662	0.24332	47.416	0.24292	36.7241
																									0.24603	48.5914	0.24544	46.9885		0.24513	40.4675	0.2455	58.654				0.87556	179.158	0.24619	61.6422	0.24565	47.6924		0.24451	56.9628	0.24498	47.6728	0.2446	36.8846
																									0.24765	48.786	0.24702	47.2212		0.24667	40.6371	0.24715	59.0819				0.88393	180.06	0.24786	61.9342	0.2473	47.9796		0.24617	57.4347	0.24664	47.9282	0.24625	37.0375
																									0.24932	48.9942	0.24866	47.4715		0.24839	40.8468	0.24877	59.4996				0.89165	180.809	0.24952	62.2238	0.24895	48.2601		0.24787	57.9224	0.2483	48.1757	0.24791	37.1906
																									0.25098	49.2068	0.25035	47.7226		0.25	41.0226	0.25032	59.8983				0.9	181.754	0.25116	62.5064	0.25061	48.5512		0.24962	58.4297	0.24994	48.419	0.24957	37.343
																									0.25267	49.4203	0.25201	47.9651		0.25155	41.1928	0.252	60.3411				0.90876	182.773	0.2528	62.7816	0.25215	48.8168		0.25138	58.9327	0.25155	48.6532	0.25125	37.4996
																									0.25432	49.6291	0.25367	48.2134		0.25316	41.372	0.25368	60.7789				0.91713	183.649	0.25446	63.0621	0.25376	49.0984		0.25303	59.3911	0.25311	48.8739	0.25286	37.6332
																									0.25598	49.836	0.25534	48.462		0.25485	41.561	0.25534	61.2131				0.925	184.437	0.2561	63.3327	0.2556	49.4258		0.25469	59.852	0.25479	49.1316	0.25452	37.7773
																									0.25762	50.0377	0.25698	48.6992		0.25651	41.7456	0.25701	61.6437				0.92836	182.12	0.25775	63.6082	0.25729	49.7101		0.25637	60.3167	0.25647	49.3861	0.25629	37.9434
																									0.25924	50.233	0.25867	48.9527		0.25816	41.9204	0.25868	62.0821				0.92844	180.096	0.25941	63.8915	0.25891	49.9861		0.2581	60.8024	0.25812	49.6296	0.25799	38.0871
																									0.26086	50.4337	0.26035	49.185		0.25982	42.093	0.26034	62.5233				0.92853	177.498	0.261	64.1421	0.26063	50.2839		0.25971	61.238	0.25981	49.8834	0.25974	38.2379
																									0.26247	50.6251	0.26204	49.4276		0.26149	42.2647	0.26203	62.9687				0.92862	174.386	0.2628	64.4699	0.26243	50.5953		0.26135	61.687	0.26149	50.1323	0.2615	38.388
																									0.26413	50.8391	0.26377	49.6774		0.26317	42.4327	0.26375	63.4305				0.9287	170.824	0.26453	64.7643	0.26409	50.8691		0.26304	62.1511	0.26315	50.3745	0.26318	38.517
																									0.26579	51.054	0.26558	49.9368		0.26483	42.5944	0.26548	63.8922				0.9288	166.876	0.26621	65.0493	0.2657	51.1323		0.26468	62.603	0.2648	50.6151	0.26482	38.6365
																									0.26743	51.2828	0.26729	50.1841		0.26653	42.7627	0.26722	64.3548				0.92889	162.594	0.26786	65.3199	0.26739	51.4157		0.26628	63.0399	0.2665	50.865	0.26648	38.7605
																									0.26902	51.5246	0.2689	50.4143		0.26819	42.9213	0.26886	64.7782				0.929	158.026	0.26953	65.6086	0.26905	51.6926		0.26785	63.4699	0.26822	51.1235	0.26817	38.8937
																									0.27081	51.8449	0.27054	50.6567		0.2699	43.086	0.27052	65.2133				0.9291	153.213	0.27119	65.8968	0.27071	51.9689		0.26947	63.9137	0.26992	51.3753	0.26982	39.0144
																									0.27247	52.1426	0.27223	50.9106		0.27167	43.2623	0.27219	65.6457				0.92922	148.193	0.27286	66.1817	0.27237	52.2314		0.2711	64.3611	0.27165	51.6296	0.27143	39.1256
																									0.27412	52.4555	0.27388	51.1688		0.27343	43.4281	0.27385	66.075				0.92934	143.002	0.2745	66.4616	0.27402	52.5004		0.27279	64.829	0.27331	51.8618	0.27311	39.2537
																									0.27578	52.7814	0.27554	51.4263		0.27506	43.569	0.27552	66.512				0.92946	137.675	0.27616	66.7424	0.27566	52.7697		0.27445	65.2894	0.27498	52.0975	0.27476	39.374
																									0.27748	53.1232	0.27721	51.694		0.27671	43.7109	0.27718	66.9389				0.9296	132.244	0.27781	67.021	0.27731	53.0339		0.27615	65.7634	0.27662	52.322	0.27642	39.4923
																									0.2792	53.4712	0.27888	51.9462		0.27837	43.8537	0.2788	67.3511				0.92974	126.737	0.27945	67.3007	0.27894	53.2826		0.27782	66.2257	0.27824	52.5479	0.27809	39.6138
																									0.28101	53.8437	0.28051	52.2067		0.28006	43.999	0.28042	67.762				0.92989	121.182	0.28111	67.5856	0.28054	53.5113		0.27949	66.6877	0.27987	52.7768	0.27973	39.7213
																									0.2827	54.1837	0.28217	52.4728		0.28171	44.133	0.28203	68.1739				0.93004	115.602	0.28276	67.8636	0.28214	53.7648		0.28118	67.1542	0.28154	53.012	0.28131	39.821
																									0.28434	54.5122	0.28379	52.6917		0.28338	44.27	0.28368	68.5894				0.93021	110.021	0.28441	68.1427	0.2838	54.0182		0.28285	67.6116	0.28318	53.2403	0.28287	39.9176
																									0.28601	54.8504	0.28537	52.9503		0.28504	44.4031	0.28532	69.0082						0.28602	68.4084	0.28545	54.265		0.28458	68.0793	0.28478	53.4562	0.28456	40.0409
																									0.28772	55.199	0.28697	53.2215		0.2867	44.5362	0.28702	69.4454						0.28768	68.6948	0.28713	54.5164		0.28635	68.5693	0.28645	53.6908	0.28625	40.1602
																									0.28933	55.5242	0.28864	53.515		0.28837	44.6668	0.28871	69.864						0.28934	68.9853	0.28884	54.7705		0.28803	69.0145	0.28813	53.9197	0.2879	40.2691
																									0.29096	55.8523	0.29031	53.8238		0.28999	44.7857	0.29033	70.2686						0.29093	69.2816	0.2905	55.0103		0.28969	69.46	0.28975	54.1362	0.28957	40.3815
																									0.29263	56.1985	0.29199	54.1577		0.29157	44.9022	0.29207	70.7139						0.29264	69.6432	0.29216	55.2338		0.29136	69.9089	0.29144	54.366	0.29125	40.4898
																									0.29426	56.5278	0.29368	54.494		0.29305	44.9949	0.29383	71.1654						0.29435	70.0088	0.29384	55.4772		0.29302	70.3521	0.29313	54.5932	0.29292	40.5981
																									0.29589	56.8576	0.29533	54.8024		0.2948	45.1465	0.29558	71.6128						0.296	70.3602	0.29552	55.7139		0.29468	70.7969	0.2948	54.813	0.29461	40.7042
																									0.29753	57.1892	0.29701	55.1363		0.29653	45.2858	0.29722	72.0067						0.29771	70.7185	0.29723	55.9555		0.29635	71.2386	0.2965	55.0338	0.29629	40.8053
																									0.29913	57.5094	0.29871	55.4705		0.29819	45.4102	0.29887	72.4192						0.29942	71.0714	0.29902	56.2111		0.29801	71.6819	0.29825	55.2671	0.29807	40.9229
																									0.30079	57.8457	0.30042	55.8273		0.29989	45.5479	0.30057	72.8359						0.30119	71.4516	0.30077	56.4433		0.29967	72.1203	0.30004	55.5081	0.29982	41.0326
																									0.30245	58.179	0.30212	56.1745		0.30159	45.691	0.30219	73.2396						0.30293	71.8106	0.30238	56.6536		0.30131	72.5564	0.30171	55.706	0.30148	41.123
																									0.30405	58.4982	0.30388	56.5396		0.30333	45.8333	0.30387	73.6704						0.30458	72.1373	0.30403	56.8577		0.30297	72.9971	0.30336	55.9012	0.3031	41.21
																									0.30573	58.8326	0.30552	56.8698		0.30507	45.9818	0.30552	74.0772						0.30626	72.4768	0.30572	57.0813		0.30467	73.4473	0.30502	56.1006	0.30477	41.3073
																									0.30746	59.1812	0.30717	57.2023		0.30671	46.1091	0.30718	74.4925						0.30797	72.8172	0.30739	57.2974		0.30628	73.8678	0.30672	56.3059	0.30646	41.4202
																									0.30912	59.5088	0.3089	57.547		0.30841	46.2478	0.30884	74.9132						0.30959	73.1382	0.30904	57.508		0.30777	74.2438	0.30832	56.4764	0.30812	41.5185
																									0.31078	59.8363	0.31056	57.84		0.31007	46.3893	0.31047	75.3075						0.3112	73.4532	0.31071	57.7247		0.30946	74.7012	0.30997	56.6657	0.30976	41.6198
																									0.31249	60.1741	0.31217	58.1456		0.31172	46.5699	0.31208	75.7033						0.31286	73.7968	0.31235	57.9386		0.31117	75.165	0.31163	56.8599	0.31142	41.7387
																									0.31422	60.5168	0.31387	58.4933		0.31338	46.7883	0.31368	76.0953						0.31451	74.1296	0.31393	58.1376		0.31284	75.6115	0.31328	57.0484	0.31304	41.8508
																									0.31599	60.8664	0.31553	58.8272		0.31503	47.0237	0.31534	76.5089						0.3161	74.4461	0.3155	58.3477		0.31451	76.0589	0.31495	57.2457	0.31462	41.9729
																									0.31768	61.1967	0.31719	59.1621		0.31667	47.2654	0.31699	76.9185						0.31768	74.7536	0.31715	58.5724		0.3162	76.511	0.31658	57.4284	0.31623	42.1644
																									0.31931	61.5094	0.31884	59.4785		0.31834	47.5087	0.31861	77.3002						0.31935	75.0958	0.31883	58.8169		0.31789	76.9622	0.31817	57.6027	0.31791	42.4181
																									0.32101	61.8388	0.32041	59.7483		0.32	47.7538	0.32031	77.7255						0.321	75.424	0.32048	59.0796		0.31959	77.4168	0.31975	57.7754	0.31957	42.6684
																									0.32269	62.1596	0.32188	60.0397		0.32165	47.9638	0.322	78.1354						0.32265	75.7567	0.32211	59.3704		0.32134	77.8833	0.32144	57.9749	0.32118	42.9083
																									0.32433	62.4716	0.32359	60.3954		0.32331	48.1739	0.32366	78.5258						0.32423	76.0601	0.32379	59.6862		0.32305	78.3376	0.32308	58.1557	0.32286	43.1577
																									0.32599	62.7899	0.32534	60.7463		0.32495	48.4014	0.32535	78.9227						0.3259	76.3944	0.32549	60.0073		0.32472	78.7704	0.32479	58.3518	0.32458	43.4187
																									0.32763	63.1032	0.327	61.0774		0.32656	48.6376	0.32701	79.3149						0.32766	76.7545	0.32717	60.3144		0.32639	79.1992	0.32645	58.5312	0.32626	43.6658
																									0.32928	63.4198	0.32868	61.4114		0.32818	48.8842	0.32872	79.7187						0.32933	77.0916	0.32884	60.6412		0.32801	79.6105	0.32812	58.7044	0.32795	43.9158
																									0.33091	63.7322	0.33036	61.7408		0.32986	49.1448	0.33047	80.1323						0.33102	77.4276	0.33054	60.9782		0.32969	80.0397	0.32979	58.8797	0.32968	44.1722
																									0.33246	64.0282	0.33205	62.03		0.33152	49.401	0.33222	80.5472						0.33268	77.7563	0.33225	61.3197		0.33134	80.4281	0.33148	59.0572	0.33148	44.4398
																									0.33406	64.3341	0.33377	62.3646		0.33317	49.6611	0.3339	80.9276						0.33438	78.0987	0.33397	61.6598		0.33301	80.8008	0.33318	59.2257	0.33316	44.6783
																									0.33572	64.662	0.33554	62.7074		0.33485	49.9257	0.33553	81.2881						0.33608	78.45	0.3357	61.9981		0.33467	81.2001	0.33495	59.4095	0.3348	44.9136
																									0.33738	64.9848	0.33725	63.0575		0.33657	50.1966	0.33722	81.6779						0.33787	78.8331	0.33737	62.3324		0.3363	81.6007	0.33669	59.5851	0.33648	45.1557
																									0.33907	65.3195	0.33886	63.3887		0.33828	50.4586	0.33888	82.0519						0.33959	79.2103	0.33906	62.6681		0.33786	81.9765	0.33835	59.7359	0.33814	45.3933
																									0.34077	65.6498	0.34055	63.7296		0.34003	50.738	0.34054	82.4253						0.3412	79.567	0.3407	62.9878		0.33943	82.37	0.33998	59.8787	0.33979	45.6246
																									0.34246	65.9772	0.34221	64.0191		0.34171	51.0031	0.34219	82.794						0.34288	79.9616	0.34236	63.2966		0.34114	82.8118	0.34166	60.0327	0.34148	45.8623
																									0.34411	66.2956	0.34387	64.3361		0.34337	51.2619	0.34384	83.1628						0.34455	80.3578	0.34403	63.6246		0.34287	83.2553	0.34333	60.1889	0.34312	46.0896
																									0.34579	66.6258	0.34552	64.6576		0.34504	51.5225	0.34545	83.5286						0.34621	80.7612	0.34568	63.9443		0.34451	83.6621	0.345	60.3381	0.34478	46.3241
																									0.3475	66.9665	0.34719	64.9975		0.3467	51.779	0.34704	83.8782						0.34785	81.1574	0.34736	64.2694		0.34617	84.076	0.34665	60.4877	0.34643	46.5541
																									0.34926	67.3182	0.34885	65.3323		0.34837	52.0365	0.34865	84.2421						0.3495	81.5649	0.34898	64.5803		0.34788	84.5117	0.34831	60.6384	0.3481	46.7929
																									0.35103	67.6711	0.35053	65.6531		0.35002	52.292	0.35033	84.6324						0.35117	81.9826	0.35055	64.8802		0.34956	84.937	0.34992	60.7789	0.34974	47.0212
																									0.35265	67.9841	0.35218	65.9351		0.35169	52.5495	0.352	85.0164						0.35275	82.3798	0.35213	65.189		0.35122	85.358	0.35153	60.9215	0.35139	47.2555
																									0.3543	68.3088	0.3538	66.21		0.35335	52.8045	0.35361	85.3714						0.35431	82.774	0.35374	65.505		0.35291	85.7901	0.35311	61.0577	0.35297	47.4753
																									0.35598	68.6437	0.35539	66.5231		0.35498	53.052	0.35527	85.7558						0.35597	83.2019	0.35545	65.841		0.35462	86.2314	0.35478	61.2194	0.3545	47.6898
																									0.35764	68.9848	0.35701	66.8401		0.35661	53.3014	0.35699	86.1531						0.35765	83.6366	0.35717	66.1679		0.35634	86.6694	0.35645	61.3773	0.35619	47.9395
																									0.3593	69.3347	0.35869	67.1791		0.35824	53.5484	0.35869	86.5376						0.35924	84.0404	0.35885	66.4918		0.35802	87.0969	0.3581	61.5286	0.35787	48.1825
																									0.36098	69.7021	0.36035	67.4809		0.35987	53.7967	0.36036	86.9114						0.36091	84.4759	0.3605	66.8098		0.35968	87.5137	0.35974	61.677	0.35958	48.4353
																									0.36263	70.0722	0.362	67.7876		0.36148	54.0372	0.36203	87.284						0.36264	84.9263	0.36218	67.134		0.36135	87.9335	0.36143	61.8337	0.36123	48.6715
																									0.36431	70.4482	0.36366	68.0943		0.3632	54.2992	0.36375	87.6718						0.36435	85.3659	0.36385	67.4472		0.36298	88.3394	0.36313	61.9893	0.36293	48.9182
																									0.36595	70.8166	0.36535	68.4245		0.36486	54.5462	0.36553	88.062						0.36601	85.7955	0.36554	67.765		0.36462	88.743	0.36479	62.1314	0.3646	49.1564
																									0.36759	71.1876	0.36702	68.7577		0.36657	54.806	0.36722	88.4237						0.36771	86.2371	0.36729	68.11		0.36626	89.153	0.3665	62.2838	0.36632	49.4071
																									0.36923	71.5635	0.36875	69.0934		0.36834	55.0721	0.36887	88.774						0.36943	86.678	0.36905	68.4552		0.3679	89.5581	0.36824	62.4367	0.36808	49.6615
																									0.37084	71.9282	0.37049	69.4479		0.37009	55.3315	0.37053	89.1388						0.37119	87.1391	0.37068	68.7642		0.36953	89.9515	0.37004	62.5982	0.36978	49.903
																									0.37237	72.2739	0.37222	69.6971		0.37175	55.567	0.37223	89.5062						0.37289	87.572	0.37236	69.0756		0.37116	90.3408	0.37169	62.7182	0.37143	50.1339
																									0.37414	72.6865	0.37385	69.9612		0.3734	55.8068	0.37395	89.8863						0.37455	87.9924	0.37402	69.3875		0.37283	90.7468	0.37332	62.8379	0.37309	50.3665
																									0.37582	73.0722	0.37553	70.2874		0.37503	56.0436	0.37554	90.2169						0.37623	88.4205	0.37569	69.7022		0.3745	91.1434	0.37501	62.9767	0.37477	50.6031
																									0.37746	73.4541	0.37719	70.5817		0.37674	56.2948	0.3772	90.577						0.37787	88.8286	0.37735	70.0147		0.37612	91.5206	0.37666	63.1065	0.37642	50.8317
																									0.37913	73.844	0.37885	70.8933		0.37838	56.5307	0.37884	90.9285						0.37953	89.2458	0.379	70.3245		0.37783	91.9141	0.37833	63.2548	0.37809	51.0659
																									0.38081	74.238	0.3805	71.2196		0.38003	56.7671	0.38049	91.2799						0.38123	89.6673	0.38068	70.628		0.3795	92.2735	0.38	63.4402	0.37976	51.2927
																									0.38249	74.6311	0.38216	71.5533		0.38171	57.0118	0.38215	91.6383						0.38286	90.0624	0.38235	70.937		0.38116	92.6087	0.3817	63.6655	0.38143	51.5234
																									0.38419	75.0294	0.3838	71.8599		0.38334	57.2428	0.38377	91.9822						0.38454	90.4721	0.38398	71.2362		0.38286	92.9674	0.3833	63.8768	0.3831	51.7497
																									0.38591	75.4269	0.38544	72.1713		0.38497	57.4761	0.38529	92.2971						0.38619	90.8748	0.3856	71.5351		0.38464	93.3625	0.38498	64.1185	0.38476	51.9733
																									0.38768	75.8389	0.38707	72.4893		0.38658	57.7016	0.38687	92.6343						0.38787	91.2858	0.38724	71.8414		0.38645	93.7756	0.38664	64.3548	0.38639	52.1965
																									0.38932	76.2177	0.38871	72.8107		0.38819	57.9261	0.38859	93.0325						0.38952	91.6875	0.3888	72.1069		0.3881	94.1286	0.38829	64.5857	0.38801	52.4119
																									0.39097	76.5985	0.39025	73.1154		0.38984	58.1571	0.39031	93.4188						0.39119	92.0899	0.39048	72.4197		0.38972	94.4923	0.38986	64.7793	0.38956	52.6177
																									0.39266	76.9892	0.39199	73.4631		0.39152	58.3909	0.39201	93.793						0.39277	92.4746	0.39228	72.7591		0.39136	94.8737	0.3914	64.9656	0.39122	52.8432
																									0.39431	77.3683	0.39379	73.7618		0.39316	58.6178	0.39364	94.1438						0.39426	92.8309	0.39389	73.0473		0.39303	95.2657	0.39307	65.1949	0.39296	53.0871
																									0.39597	77.7518	0.39544	74.0003		0.39484	58.8463	0.39532	94.5141						0.39592	93.2504	0.3955	73.3333		0.39472	95.6731	0.39473	65.4349	0.39458	53.3071
																									0.39762	78.1381	0.3971	74.304		0.39652	59.0771	0.39703	94.8888						0.39764	93.6873	0.3972	73.6399		0.39632	96.0409	0.39643	65.6898	0.39623	53.532
																									0.39926	78.5104	0.39884	74.6376		0.39817	59.2989	0.39873	95.2589						0.39933	94.1183	0.39891	73.9634		0.39798	96.4384	0.39812	65.9444	0.39798	53.7833
																									0.40086	78.8794	0.4006	74.9745		0.39986	59.5244	0.40045	95.6365						0.401	94.5329	0.40064	74.2916		0.39967	96.8413	0.3998	66.194	0.39969	54.021
																									0.40245	79.2438	0.40224	75.2953		0.40152	59.7499	0.4022	96.02						0.40268	94.9643	0.40239	74.6157		0.40134	97.2381	0.40148	66.4506	0.40144	54.2698
																									0.40403	79.6045	0.40388	75.6124		0.40322	59.9748	0.40387	96.3738						0.40436	95.3801	0.40406	74.9174		0.40297	97.6208	0.40319	66.7174	0.40311	54.5007
																									0.40581	80.0146	0.40557	75.9092		0.40491	60.2006	0.40552	96.7228						0.4061	95.8238	0.40569	75.2185		0.40456	97.99	0.40495	66.9937	0.4048	54.7295
																									0.40761	80.4275	0.40722	76.2033		0.40665	60.434	0.40719	97.0803						0.40785	96.2673	0.40738	75.5397		0.40615	98.3573	0.40665	67.2499	0.40644	54.9571
																									0.40929	80.8091	0.40888	76.5305		0.40844	60.6799	0.40886	97.4322						0.40957	96.696	0.40903	75.8473		0.40777	98.7364	0.40832	67.4926	0.4081	55.185
																									0.41097	81.1924	0.41053	76.8553		0.4101	60.8954	0.41053	97.7795						0.41119	97.096	0.41069	76.1609		0.40948	99.1417	0.40997	67.7289	0.40977	55.4166
																									0.41265	81.5749	0.41218	77.1612		0.41172	61.0985	0.41219	98.1243						0.41286	97.5084	0.41236	76.4639		0.41116	99.5202	0.41165	67.987	0.41142	55.6448
																									0.41431	81.9493	0.41384	77.4071		0.41343	61.3266	0.41385	98.4644						0.41453	97.9197	0.41401	76.7788		0.41282	99.8771	0.41331	68.23	0.41306	55.8728
																									0.41596	82.3308	0.41548	77.6454		0.41508	61.5415	0.4155	98.8057						0.41619	98.3257	0.41566	77.0844		0.4145	100.258	0.41496	68.4679	0.41473	56.1005
																									0.41765	82.7247	0.41708	77.9414		0.41669	61.752	0.41715	99.1525						0.41784	98.73	0.4173	77.3911		0.41616	100.626	0.41664	68.7159	0.41637	56.3251
																									0.41932	83.1047	0.41868	78.2156		0.41836	61.9809	0.41878	99.4876						0.41948	99.1248	0.4189	77.6915		0.41785	101.005	0.41831	68.9517	0.41797	56.5375
																									0.42096	83.4801	0.42033	78.5336		0.42003	62.2092	0.42037	99.8136						0.42112	99.5189	0.42048	77.9855		0.41956	101.356	0.41997	69.18	0.41957	56.757
																									0.42263	83.8585	0.422	78.856		0.42167	62.4343	0.42189	100.118						0.42278	99.9137	0.42209	78.2613		0.42136	101.753	0.42163	69.4026	0.42124	56.988
																									0.42428	84.236	0.42365	79.1718		0.42326	62.6479	0.42354	100.472						0.42443	100.302	0.42386	78.6044		0.42306	102.097	0.42328	69.6238	0.42293	57.2183
																									0.42597	84.6234	0.42532	79.4967		0.42482	62.8616	0.42532	100.862						0.4261	100.693	0.42558	78.9116		0.4247	102.42	0.4249	69.8388	0.42462	57.447
																									0.42763	85.0035	0.42701	79.7901		0.4265	63.1031	0.42701	101.224						0.42766	101.051	0.42727	79.2206		0.4264	102.771	0.42646	70.04	0.42624	57.6608
																									0.42929	85.3864	0.42867	80.118		0.42817	63.3383	0.42868	101.571						0.42936	101.455	0.42893	79.5244		0.42803	103.088	0.42811	70.265	0.42796	57.8932
																									0.43089	85.7508	0.4303	80.4363		0.42977	63.5586	0.43035	101.857						0.43103	101.848	0.43059	79.8208		0.42969	103.42	0.42981	70.4918	0.42966	58.1238
																									0.4325	86.1217	0.43201	80.732		0.43143	63.798	0.43205	102.209						0.43269	102.242	0.4323	80.1502		0.43137	103.769	0.43149	70.7151	0.43138	58.3569
																									0.43412	86.4909	0.43372	80.9751		0.43317	64.0476	0.43378	102.572						0.43434	102.638	0.43405	80.4868		0.433	104.115	0.43312	70.9333	0.43312	58.598
																									0.43578	86.8717	0.43546	81.3085		0.43486	64.2934	0.43552	102.936						0.43603	103.05	0.43568	80.7955		0.43465	104.478	0.43482	71.1669	0.43479	58.823
																									0.43745	87.2518	0.43727	81.6348		0.43652	64.5238	0.43722	103.287						0.43776	103.477	0.43737	81.115		0.43624	104.83	0.43653	71.3978	0.43642	59.0383
																									0.43912	87.6317	0.4389	81.9211		0.4382	64.7664	0.43886	103.621						0.43949	103.904	0.43902	81.4153		0.43782	105.176	0.43825	71.6285	0.4381	59.2728
																									0.44075	87.9993	0.44053	82.2285		0.4399	65.0044	0.44057	103.98						0.44122	104.328	0.4407	81.7375		0.4395	105.569	0.43999	71.8654	0.43975	59.4967
																									0.44243	88.3869	0.4422	82.5444		0.44163	65.2545	0.44225	104.318						0.44288	104.729	0.44234	82.0539		0.44116	105.949	0.44166	72.0865	0.44142	59.7278
																									0.44414	88.7751	0.44389	82.843		0.44337	65.5017	0.44385	104.638						0.44454	105.13	0.44398	82.3643		0.44282	106.331	0.44332	72.3075	0.44309	59.9584
																									0.44584	89.1567	0.44563	83.1723		0.44508	65.746	0.44553	104.981						0.44621	105.535	0.44564	82.6771		0.44442	106.687	0.44499	72.5351	0.44474	60.1831
																									0.44754	89.5349	0.44725	83.4648		0.44673	65.9754	0.44717	105.304						0.44787	105.931	0.44736	83.0117		0.44616	107.098	0.44663	72.7556	0.44639	60.4109
																									0.44934	89.9405	0.44885	83.7735		0.4484	66.2081	0.44883	105.637						0.44952	106.329	0.449	83.3026		0.44782	107.474	0.44825	72.966	0.44802	60.6335
																									0.45107	90.3223	0.45052	84.0952		0.45005	66.4379	0.45052	105.976						0.45119	106.73	0.45064	83.6052		0.44951	107.85	0.44992	73.1901	0.44965	60.8522
																									0.45272	90.6814	0.45213	84.3597		0.45173	66.6715	0.45219	106.308						0.45283	107.121	0.45223	83.8974		0.45117	108.216	0.45158	73.4163	0.45124	61.0654
																									0.45439	91.0406	0.45371	84.5764		0.45339	66.9039	0.4538	106.62						0.45446	107.506	0.45381	84.1907		0.45287	108.597	0.45323	73.6273	0.4529	61.2926
																									0.45607	91.413	0.45532	84.8761		0.45504	67.1325	0.4554	106.929						0.45606	107.882	0.45549	84.5085		0.45461	108.987	0.45482	73.8261	0.45458	61.5218
																									0.45765	91.7619	0.457	85.1701		0.45669	67.357	0.45701	107.239						0.45767	108.262	0.45716	84.8024		0.45637	109.377	0.45645	74.0384	0.45617	61.7316
																									0.45931	92.1371	0.45862	85.4586		0.4583	67.5778	0.45872	107.588						0.45935	108.667	0.45882	85.1171		0.45803	109.72	0.45808	74.2502	0.45785	61.9621
																									0.46097	92.5126	0.46027	85.7713		0.45986	67.7889	0.46039	107.914						0.46098	109.048	0.46049	85.4409		0.45973	110.069	0.45981	74.4918	0.45956	62.1988
																									0.46261	92.8796	0.46196	86.0944		0.46148	68.0154	0.46202	108.228						0.46266	109.447	0.46218	85.7606		0.46139	110.392	0.46148	74.7094	0.46126	62.4237
																									0.46431	93.2617	0.46368	86.4112		0.46316	68.2537	0.46365	108.549						0.46435	109.844	0.46385	86.0681		0.46304	110.71	0.4631	74.916	0.46294	62.6493
																									0.46595	93.6299	0.46534	86.6854		0.46483	68.4878	0.46535	108.89						0.46602	110.234	0.46556	86.373		0.4647	111.02	0.46485	75.1554	0.46468	62.8791
																									0.46758	93.9908	0.46703	87.0182		0.46649	68.7201	0.46703	109.219						0.46775	110.636	0.46736	86.7164		0.46637	111.329	0.46654	75.3779	0.46648	63.1235
																									0.46917	94.3391	0.46873	87.33		0.46814	68.946	0.46871	109.546						0.46946	111.028	0.4691	87.0463		0.46802	111.627	0.46821	75.5945	0.46818	63.3432
																									0.47076	94.6927	0.47045	87.6575		0.46983	69.1819	0.47039	109.883						0.47121	111.434	0.47073	87.3482		0.46967	111.927	0.46996	75.8356	0.46983	63.5539
																									0.4724	95.0622	0.47219	87.9635		0.47154	69.4226	0.47206	110.211						0.47292	111.825	0.4724	87.653		0.47134	112.247	0.47171	76.0728	0.4715	63.7688
																									0.47415	95.4009	0.47388	88.2408		0.47321	69.6509	0.47372	110.539						0.47456	112.198	0.47408	87.9502		0.47299	112.564	0.47333	76.2715	0.47319	63.9902
																									0.47533	93.7798	0.47551	88.5537		0.47493	69.8889	0.47538	110.868						0.47618	112.567	0.47576	88.2658		0.47464	112.881	0.47495	76.4813	0.47479	64.1912
																									0.47536	91.1806	0.47722	88.879		0.47668	70.135	0.47705	111.2						0.47786	112.962	0.47736	88.569		0.47614	113.161	0.47665	76.7104	0.47644	64.4026
																									0.47538	89.5044	0.47889	89.1839		0.47838	70.3687	0.47869	111.521						0.47951	113.346	0.47899	88.8781		0.47773	113.473	0.4783	76.9251	0.47811	64.6219
																									0.4754	87.6206	0.48053	89.5049		0.48004	70.5935	0.48035	111.852						0.48117	113.732	0.48067	89.1924		0.47943	113.837	0.47996	77.1416	0.47973	64.8252
																									0.47542	85.557	0.48218	89.7246		0.48171	70.8184	0.48202	112.183						0.48281	114.116	0.48235	89.5126		0.48115	114.211	0.48162	77.3576	0.48131	65.0305
																									0.47545	83.3383	0.48386	89.9907		0.48339	71.0473	0.4837	112.514						0.48445	114.493	0.48399	89.7778		0.48284	114.57	0.48325	77.5588	0.4829	65.2306
																									0.47547	80.9869	0.48553	90.3047		0.48505	71.2698	0.48534	112.825						0.48606	114.863	0.48561	90.0536		0.48449	114.917	0.48486	77.751	0.48459	65.4599
																									0.4755	78.5234	0.48716	90.6294		0.48669	71.4932	0.48701	113.139						0.48768	115.235	0.48719	90.3522		0.4862	115.288	0.48648	77.9405	0.48624	65.6685
																									0.47553	75.9666	0.48872	90.9468		0.48837	71.7211	0.48868	113.448						0.48935	115.625	0.48882	90.6695		0.48787	115.632	0.48811	78.1179	0.48789	65.8817
																									0.47556	73.3333	0.4903	91.2411		0.49004	71.9456	0.49032	113.755						0.49101	116.011	0.49048	90.9923		0.48957	115.991	0.48978	78.2868	0.4895	66.089
																									0.4756	70.6397	0.49196	91.58		0.4917	72.1671	0.492	114.079						0.49267	116.393	0.49217	91.2969		0.49133	116.363	0.49145	78.4708	0.49108	66.2881
																									0.47563	67.9011	0.49359	91.909		0.49336	72.3876	0.49371	114.407						0.49435	116.78	0.49383	91.6164		0.49302	116.703	0.49309	78.6619	0.4929	66.5455
																									0.47567	65.1317	0.4953	92.2476		0.49503	72.6114	0.49541	114.738						0.49599	117.155	0.49549	91.9309		0.49468	117.005	0.49476	78.873	0.49457	66.7637
																									0.47571	62.3449	0.49702	92.588		0.49667	72.8241	0.49713	115.063						0.49768	117.545	0.49716	92.2497		0.49634	117.311	0.49646	79.0884	0.49625	66.9838
																									0.47576	59.5522	0.49866	92.8987		0.49815	73.0118	0.49889	115.405						0.49934	117.926	0.49883	92.5768		0.49801	117.63	0.49813	79.2947	0.49792	67.2027
																									0.4758	56.7644	0.50035	93.1282		0.49981	73.2342	0.50057	115.707						0.501	118.302	0.50052	92.9007		0.49967	117.931	0.49983	79.5132	0.4996	67.4187
																											0.50206	93.4392		0.50151	73.4679	0.50223	116.019						0.50272	118.697	0.50223	93.2205		0.50135	118.212	0.50151	79.7214	0.50128	67.6371
																											0.50375	93.7819		0.50321	73.6996	0.50388	116.318						0.50443	119.089	0.50401	93.5804		0.50301	118.509	0.50329	79.9574	0.50305	67.8726
																											0.50552	94.1441		0.50486	73.9202	0.50552	116.626						0.50623	119.507	0.50576	93.9303		0.5047	118.812	0.50504	80.176	0.50483	68.1029
																											0.50722	94.4676		0.50654	74.1476	0.50722	116.951						0.50791	119.879	0.50738	94.2472		0.50632	119.087	0.5067	80.372	0.50645	68.3009
																											0.50884	94.7885		0.50823	74.3782	0.50888	117.259						0.5096	120.246	0.50904	94.5773		0.50796	119.376	0.50834	80.5584	0.50812	68.5092
																											0.51051	95.111		0.50995	74.6112	0.51056	117.57						0.5113	120.622	0.51069	94.8982		0.50958	119.662	0.51004	80.7623	0.50979	68.7186
																											0.51221	95.4292		0.51171	74.8572	0.51216	117.858						0.51293	120.969	0.51237	95.2366		0.51117	119.94	0.51168	80.961	0.51146	68.9291
																											0.51391	95.6935		0.51341	75.0822	0.51382	118.166						0.51456	121.328	0.51404	95.5692		0.5128	120.24	0.51331	81.1529	0.51309	69.1334
																											0.51553	95.9691		0.51509	75.3044	0.51548	118.47						0.5162	121.687	0.51569	95.8922		0.5145	120.557	0.515	81.3594	0.51476	69.3457
																											0.51716	96.2885		0.51672	75.5191	0.5171	118.769						0.5179	122.065	0.51736	96.2301		0.51616	120.853	0.51664	81.5579	0.51642	69.556
																											0.51881	96.6078		0.51838	75.7408	0.5187	119.057						0.51955	122.428	0.51898	96.5337		0.51784	121.152	0.51823	81.7467	0.51807	69.7614
																											0.52048	96.9365		0.52004	75.9583	0.52033	119.357						0.52115	122.78	0.52055	96.8362		0.5195	121.451	0.5198	81.9319	0.51972	69.9684
																											0.52217	97.2498		0.5217	76.1765	0.52199	119.669						0.52272	123.124	0.52214	97.1601		0.52123	121.776	0.52145	82.1393	0.52131	70.1671
																											0.52382	97.5569		0.52337	76.396	0.52365	119.977						0.52434	123.487	0.52383	97.5097		0.52295	122.104	0.52312	82.3487	0.52286	70.3601
																											0.52544	97.8349		0.52502	76.6155	0.52536	120.297						0.52601	123.864	0.52549	97.8318		0.52468	122.43	0.52476	82.5518	0.52447	70.566
																											0.52695	98.1213		0.52666	76.8295	0.52699	120.593						0.52768	124.24	0.52706	98.149		0.52637	122.738	0.5264	82.7488	0.52617	70.7937
																											0.52869	98.4627		0.52826	77.0349	0.52868	120.906						0.52932	124.605	0.52883	98.5202		0.52802	123.027	0.52801	82.9409	0.52787	71.0179
																											0.53039	98.7961		0.52984	77.2383	0.53035	121.205						0.53095	124.962	0.53051	98.8493		0.52966	123.311	0.52972	83.1583	0.52958	71.2403
																											0.53199	99.0899		0.53149	77.4542	0.53202	121.504						0.53261	125.331	0.53218	99.1405		0.53138	123.618	0.53146	83.3928	0.53126	71.4606
																											0.53369	99.35		0.53321	77.683	0.5337	121.8						0.53429	125.701	0.53385	99.4847		0.533	123.892	0.53311	83.6057	0.53294	71.6734
																											0.53536	99.602		0.53486	77.8924	0.53544	122.106						0.53602	126.091	0.53556	99.8157		0.53467	124.177	0.53479	83.8366	0.53463	71.8923
																											0.53704	99.8279		0.53653	78.1069	0.53724	122.429						0.53769	126.454	0.53732	100.192		0.53634	124.432	0.53651	84.0691	0.53636	72.1216
																											0.53877	100.132		0.53821	78.3219	0.53894	122.718						0.53937	126.822	0.53906	100.557		0.53799	124.679	0.5382	84.2723	0.53811	72.3531
																											0.54054	100.46		0.5399	78.5385	0.54059	122.993						0.54106	127.189	0.5407	100.885		0.53962	124.922	0.53994	84.477	0.53979	72.5625
																											0.54227	100.774		0.54154	78.7471	0.54221	123.257						0.54283	127.584	0.54239	101.214		0.54123	125.165	0.54169	84.6838	0.54143	72.7665
																											0.54387	101.072		0.54321	78.965	0.54388	123.542						0.5446	127.972	0.54405	101.547		0.54282	125.405	0.54334	84.8678	0.54311	72.9774
																											0.54555	101.38		0.54493	79.187	0.54555	123.827						0.54623	128.314	0.54572	101.894		0.54447	125.675	0.54498	85.0815	0.54475	73.1788
																											0.54721	101.701		0.54666	79.4133	0.54721	124.111						0.54786	128.653	0.54736	102.23		0.54621	125.97	0.54668	85.3197	0.54644	73.3905
																											0.54886	102.028		0.54839	79.5842	0.54885	124.385						0.54954	129.009	0.54903	102.573		0.54794	126.261	0.54833	85.551	0.54811	73.5957
																											0.5505	102.333		0.55003	79.7877	0.55043	124.645						0.55121	129.363	0.55069	102.911		0.54963	126.533	0.54996	85.7795	0.54976	73.7941
																											0.55217	102.638		0.55169	80.0019	0.55199	124.902						0.55287	129.708	0.55233	103.217		0.55132	126.805	0.55166	86.0259	0.5514	73.9955
																											0.55383	102.868		0.55336	80.2064	0.55367	125.193						0.55455	130.054	0.55398	103.551		0.55302	127.059	0.55329	86.2568	0.55306	74.1972
																											0.55546	103.16		0.555	80.4156	0.55533	125.468						0.55619	130.394	0.55558	103.862		0.55469	127.301	0.55494	86.4913	0.55467	74.3888
																											0.55705	103.458		0.55663	80.6222	0.557	125.744						0.55786	130.746	0.55714	104.16		0.55636	127.549	0.55659	86.724	0.55626	74.5824
																											0.55866	103.761		0.5583	80.8346	0.55863	126.005						0.55953	131.089	0.55874	104.469		0.55802	127.796	0.55821	86.9503	0.5579	74.7859
																											0.56032	104.072		0.55996	81.0437	0.56024	126.266						0.56115	131.426	0.56041	104.793		0.55968	128.054	0.55978	87.164	0.55957	74.994
																											0.56202	104.277		0.56159	81.2493	0.56197	126.567						0.56271	131.74	0.56215	105.152		0.56134	128.313	0.56136	87.3804	0.56125	75.2022
																											0.56371	104.509		0.5632	81.4496	0.56367	126.863						0.56419	132.03	0.56385	105.502		0.563	128.563	0.56306	87.6229	0.56292	75.4069
																											0.56541	104.79		0.56486	81.6594	0.56536	127.147						0.56592	132.414	0.5655	105.846		0.56468	128.814	0.56475	87.8645	0.56457	75.6097
																											0.56709	105.086		0.56647	81.859	0.56702	127.422						0.56768	132.791	0.56717	106.182		0.5663	129.038	0.56644	88.083	0.56625	75.8195
																											0.5688	105.379		0.56816	82.0788	0.56874	127.715						0.56937	133.149	0.56885	106.512		0.56793	129.257	0.56813	88.2961	0.56792	76.0327
																											0.57056	105.714		0.56987	82.2951	0.57051	128.022						0.57104	133.496	0.57053	106.86		0.56954	129.479	0.5698	88.5106	0.5696	76.239
																											0.57222	106.012		0.57155	82.5028	0.57225	128.309						0.57271	133.845	0.5723	107.226		0.57115	129.711	0.57146	88.7326	0.5713	76.4585
																											0.57386	106.325		0.57325	82.7186	0.57388	128.558						0.57443	134.21	0.57404	107.579		0.57284	129.973	0.57317	88.9723	0.57301	76.6732
																											0.57553	106.651		0.575	82.943	0.57561	128.833						0.57618	134.583	0.57568	107.905		0.57449	130.217	0.57486	89.2046	0.57472	76.8886
																											0.57719	106.954		0.57678	83.1675	0.57725	129.08						0.57791	134.947	0.57736	108.232		0.57617	130.433	0.57656	89.4415	0.57641	77.1022
																											0.57886	107.16		0.57843	83.3648	0.57891	129.328						0.57955	135.277	0.57902	108.576		0.57782	130.633	0.57834	89.6972	0.57809	77.3085
																											0.58053	107.418		0.58007	83.5642	0.58052	129.554						0.58123	135.616	0.58069	108.911		0.57941	130.819	0.58	89.9108	0.57976	77.5142
																											0.58219	107.715		0.58172	83.7627	0.58222	129.809						0.5829	135.956	0.58234	109.23		0.58112	131.061	0.58163	90.1128	0.58141	77.716
																											0.5838	107.939		0.5834	83.973	0.58385	130.04						0.58454	136.286	0.58404	109.533		0.58284	131.298	0.58333	90.3224	0.58302	77.9081
																											0.58544	108.222		0.58504	84.1707	0.58552	130.282						0.58619	136.618	0.58569	109.852		0.5845	131.501	0.58497	90.5253	0.58462	78.0972
																											0.58705	108.511		0.5867	84.3765	0.58718	130.527						0.58786	136.951	0.58736	110.169		0.58619	131.718	0.58665	90.7468	0.58624	78.2969
																											0.58868	108.803		0.58837	84.5837	0.58881	130.773						0.58952	137.279	0.58902	110.499		0.58796	131.963	0.5883	90.96	0.58794	78.5018
																											0.59035	109.111		0.59002	84.7875	0.5904	131.008						0.59119	137.606	0.59068	110.827		0.58975	132.226	0.58996	91.1766	0.58961	78.7071
																											0.59201	109.407		0.59168	84.9911	0.59193	131.231						0.59284	137.93	0.59234	111.139		0.59141	132.44	0.59157	91.3913	0.59127	78.9039
																											0.59367	109.671		0.5933	85.1841	0.5936	131.505						0.59448	138.244	0.59394	111.448		0.59304	132.634	0.59316	91.5937	0.5929	79.0955
																											0.59532	109.927		0.59488	85.3748	0.59527	131.776						0.59606	138.542	0.59548	111.763		0.59474	132.859	0.59476	91.8118	0.59458	79.3036
																											0.59699	110.23		0.59651	85.573	0.59698	132.058						0.59764	138.836	0.59721	112.115		0.59641	133.07	0.59646	92.0451	0.59627	79.5198
																											0.59866	110.519		0.59819	85.7821	0.59867	132.331						0.59937	139.183	0.59884	112.433		0.59803	133.269	0.59811	92.2625	0.59795	79.7294
																											0.60036	110.72		0.59984	85.9705	0.60035	132.599						0.60102	139.496	0.60051	112.74		0.5997	133.485	0.59979	92.4866	0.59963	79.943
																											0.60207	110.929		0.60151	86.1703	0.60203	132.864						0.60269	139.815	0.60219	113.055		0.60134	133.687	0.60144	92.706	0.60133	80.1585
																											0.6038	111.216		0.60317	86.3667	0.6037	133.121						0.60436	140.139	0.60389	113.399		0.60298	133.873	0.60311	92.9289	0.60307	80.3871
																											0.60558	111.494		0.60485	86.5724	0.60544	133.387						0.60602	140.46	0.60562	113.743		0.60458	134.045	0.60479	93.1489	0.60478	80.6076
																											0.60728	111.783		0.60651	86.7699	0.60719	133.667						0.60771	140.792	0.60736	114.079		0.60617	134.221	0.60646	93.3637	0.60643	80.8148
																											0.60888	112.055		0.60823	86.9829	0.60887	133.913						0.60939	141.121	0.60904	114.375		0.60783	134.42	0.60815	93.5788	0.60813	81.0344
																											0.61058	112.303		0.60991	87.1801	0.61053	134.151						0.61112	141.46	0.61072	114.714		0.60949	134.621	0.60982	93.7737	0.60978	81.2398
																											0.61227	112.562		0.61166	87.3945	0.61219	134.297						0.61287	141.806	0.61234	115.044		0.61113	134.82	0.61147	93.9814	0.61143	81.4522
																											0.61393	112.815		0.61341	87.6069	0.61386	134.413						0.61455	142.124	0.61404	115.384		0.61273	134.987	0.61322	94.2137	0.6131	81.663
																											0.61553	113.069		0.61509	87.8025	0.61552	134.62						0.61619	142.437	0.61569	115.717		0.61439	135.155	0.61493	94.4318	0.61476	81.8765
																											0.61714	113.349		0.61674	87.991	0.61719	134.853						0.61788	142.758	0.61734	116.015		0.61612	135.351	0.61661	94.6481	0.61643	82.0892
																											0.61879	113.635		0.61839	88.1836	0.61886	135.083						0.61952	143.065	0.619	116.344		0.61784	135.535	0.61827	94.8555	0.61809	82.2989
																											0.62049	113.935		0.62006	88.3763	0.62052	135.306						0.62119	143.376	0.62064	116.679		0.6195	135.69	0.61992	95.0568	0.61972	82.5035
																											0.62215	114.174		0.62173	88.568	0.62214	135.513						0.62286	143.693	0.62226	117.003		0.62117	135.851	0.62157	95.2494	0.6213	82.6977
																											0.62376	114.439		0.62337	88.7586	0.62381	135.741						0.6245	143.996	0.62389	117.324		0.62287	136.012	0.6232	95.417	0.62289	82.8956
																											0.62534	114.673		0.62502	88.9506	0.62548	135.969						0.62612	144.289	0.62551	117.622		0.62456	136.156	0.62482	95.5467	0.62456	83.1078
																											0.62699	114.866		0.62664	89.1379	0.62708	136.171						0.6277	144.571	0.62711	117.934		0.62628	136.304	0.62646	95.683	0.62624	83.3244
																											0.62867	115.098		0.62825	89.325	0.62866	136.346						0.62934	144.873	0.62884	118.274		0.62804	136.474	0.62815	95.8237	0.62791	83.5329
																											0.63034	115.347		0.62984	89.5044	0.63032	136.541						0.63102	145.193	0.63055	118.59		0.62971	136.606	0.62975	95.9808	0.62957	83.7388
																											0.63198	115.583		0.63151	89.7014	0.63202	136.746						0.63264	145.482	0.63227	118.886		0.63137	136.735	0.63147	96.1988	0.63125	83.9443
																											0.63369	115.834		0.63319	89.8971	0.63369	136.96						0.63433	145.805	0.63394	119.192		0.63305	136.877	0.63314	96.4124	0.63298	84.162
																											0.63531	116.066		0.6348	90.0861	0.63535	137.177						0.63601	146.118	0.63562	119.469		0.6347	137.022	0.63482	96.6363	0.63469	84.3733
																											0.637	116.252		0.63649	90.2822	0.63706	137.391						0.63772	146.439	0.63731	119.802		0.63635	137.175	0.6365	96.8674	0.63643	84.5923
																											0.63871	116.183		0.63817	90.4653	0.63876	137.587						0.63948	146.769	0.63902	120.146		0.63802	137.346	0.63824	97.1075	0.63812	84.7986
																											0.64043	115.959		0.63987	90.6627	0.64048	137.752						0.64124	147.099	0.64068	120.479		0.63966	137.509	0.64001	97.3509	0.63978	84.9981
																											0.64223	116.112		0.64154	90.8471	0.64138	136.495						0.64292	147.399	0.64233	120.817		0.64127	137.661	0.64165	97.5413	0.64145	85.2024
																											0.64393	116.272		0.64323	91.0434	0.64306	136.251						0.64453	147.68	0.644	121.147		0.64284	137.797	0.64331	97.7503	0.64313	85.4102
																											0.64553	116.417		0.64499	91.2494	0.64465	136.343						0.6462	147.978	0.64567	121.448		0.64447	137.955	0.64498	97.9707	0.64474	85.6023
																											0.64721	116.589		0.64677	91.4578	0.64637	136.523						0.64787	148.285	0.64734	121.774		0.64614	138.109	0.64667	98.1959	0.64636	85.803
																											0.64888	116.756		0.64839	91.6414	0.64803	136.069						0.64957	148.598	0.64899	122.097		0.64774	138.231	0.64831	98.4119	0.64801	86.0117
																											0.65056	116.92		0.65006	91.828	0.64968	136.135						0.65121	148.889	0.65063	122.417		0.64944	138.402	0.64998	98.6281	0.64968	86.2213
																											0.65219	117.069		0.65174	92.0196	0.65134	136.301						0.65286	149.188	0.65228	122.753		0.65115	138.584	0.6516	98.8399	0.65133	86.4252
																											0.65388	117.231		0.65337	92.2013	0.65301	136.414						0.65452	149.488	0.65392	123.035		0.65284	138.761	0.65327	99.0587	0.65297	86.6283
																											0.65552	117.365		0.65506	92.3873	0.65469	136.566						0.65618	149.782	0.65552	123.365		0.6545	138.929	0.65491	99.2708	0.65459	86.8273
																											0.65714	117.53		0.6567	92.5651	0.65635	136.728						0.65783	150.079	0.65716	123.697		0.6562	139.115	0.65654	99.4764	0.65625	87.0355
																											0.65875	117.71		0.65838	92.7549	0.65801	136.279						0.65947	150.375	0.65884	124.033		0.65788	139.292	0.65815	99.6725	0.65791	87.2464
																											0.66034	117.873		0.66004	92.9351	0.65959	136.388						0.66108	150.654	0.66049	124.347		0.65957	139.478	0.65978	99.8715	0.65957	87.4525
																											0.66199	117.946		0.6617	93.1161	0.66119	136.545						0.66266	150.931	0.66208	124.651		0.66128	139.658	0.66145	100.073	0.66123	87.6552
																											0.66368	118.049		0.66337	93.2983	0.66286	136.708						0.66431	151.223	0.66376	124.941		0.66303	139.832	0.66312	100.272	0.66292	87.869
																											0.66533	118.17		0.66503	93.4808	0.66454	136.879						0.66595	151.519	0.66555	125.295		0.66469	139.896	0.66478	100.471	0.66454	88.0612
																											0.66695	118.286		0.66662	93.6534	0.66623	137.054						0.66769	151.84	0.66721	125.619		0.66637	139.944	0.66644	100.666	0.66627	88.2831
																											0.66865	118.408		0.6681	93.808	0.66787	137.216						0.6693	152.118	0.66887	125.944		0.66799	140.006	0.66813	100.871	0.66795	88.4889
																											0.67034	118.537		0.66977	93.9959	0.66952	137.404						0.67103	152.43	0.67063	126.265		0.66971	140.135	0.66981	101.07	0.66967	88.7011
																											0.67204	118.609		0.67149	94.1935	0.67122	137.604						0.67272	152.729	0.67243	126.545		0.67137	140.265	0.67149	101.273	0.67147	88.9294
																											0.67375	118.706		0.67319	94.3867	0.67299	137.837						0.67436	153.011	0.6741	126.839		0.67302	140.397	0.6732	101.486	0.67318	89.1354
																											0.67553	118.824		0.67485	94.572	0.67472	138.067						0.67607	153.31	0.67574	127.139		0.67467	140.546	0.67493	101.701	0.67483	89.3227
																											0.67727	118.943		0.67654	94.762	0.67634	138.268						0.67783	153.627	0.67739	127.443		0.67635	140.698	0.67672	101.925	0.67651	89.522
																											0.67891	119.022		0.67823	94.9517	0.67798	138.246						0.6796	153.937	0.67907	127.738		0.67798	140.825	0.67836	102.103	0.67813	89.7103
																											0.68056	119.125		0.67995	95.1444	0.67963	138.375						0.68126	154.21	0.68074	128.032		0.67958	140.925	0.67999	102.271	0.6798	89.9123
																											0.68222	119.248		0.68172	95.3494	0.68117	137.103						0.6829	154.478	0.68236	128.352		0.68112	140.988	0.68167	102.446	0.68142	90.1013
																											0.68388	119.375		0.68337	95.5233	0.68285	136.174						0.68454	154.751	0.68403	128.676		0.68277	141.116	0.68326	102.592	0.68307	90.2983
																											0.68554	119.499		0.68504	95.7061	0.68449	136.233						0.68619	155.028	0.68563	128.97		0.68449	141.285	0.68491	102.753	0.68477	90.4436
																											0.68721	119.635		0.6867	95.8855	0.68612	136.228						0.68784	155.305	0.68719	129.255		0.68616	141.448	0.68656	102.934	0.68639	90.6339
																											0.68884	119.726		0.68838	96.069	0.68775	136.258						0.68943	155.561	0.68881	129.568		0.68781	141.606	0.68817	103.124	0.68794	90.8092
																											0.69047	119.842		0.69003	96.2472	0.68939	136.274						0.69101	155.818	0.69051	129.86		0.6895	141.786	0.68978	103.326	0.68955	91.0038
																											0.69213	119.987		0.69169	96.4227	0.69106	135.341						0.69267	156.108	0.69215	130.182		0.69117	141.955	0.69147	103.555	0.69122	91.2107
																											0.69369	120.124		0.69336	96.6033	0.69272	135.481						0.69435	156.394	0.69381	130.508		0.69286	142.134	0.69312	103.774	0.6929	91.418
																											0.69528	120.261		0.69504	96.7801	0.69432	134.788						0.696	156.672	0.69539	130.817		0.69457	142.317	0.69479	104.003	0.69455	91.6195
																											0.69691	120.403		0.69669	96.9525	0.69601	134.855						0.69768	156.959	0.6971	131.132		0.6963	142.499	0.69646	104.228	0.6962	91.8175
																											0.69862	120.555		0.69834	97.1232	0.69775	134.956						0.69933	157.234	0.69884	131.442		0.698	142.648	0.69811	104.446	0.69788	92.025
																											0.70033	120.692		0.69996	97.2937	0.6994	135.082						0.70097	157.499	0.7005	131.768		0.69968	142.761	0.69978	104.663	0.69951	92.217
																											0.70201	120.81		0.70156	97.4536	0.70108	133.389						0.70265	157.789	0.70216	132.073		0.70134	142.883	0.70145	104.864	0.70123	92.4329
																											0.70366	120.917		0.70316	97.6205	0.70112	130.608						0.70436	158.081	0.70386	132.393		0.70301	143.026	0.70312	105.068	0.70293	92.6402
																											0.70534	121.015		0.70485	97.8014	0.70113	128.569						0.70602	158.358	0.70555	132.66		0.70468	143.177	0.7048	105.286	0.7046	92.8414
																											0.70703	121.125		0.70651	97.9765	0.70115	126.157						0.7077	158.638	0.7073	133		0.70633	143.325	0.7065	105.512	0.70631	93.0505
																											0.70873	121.247		0.7082	98.1606	0.70118	123.419						0.7094	158.923	0.7091	133.298		0.70798	143.475	0.70825	105.752	0.7081	93.2764
																											0.71052	121.372		0.70987	98.3393	0.7012	120.4						0.71117	159.228	0.71075	133.583		0.70961	143.616	0.71004	105.995	0.70984	93.4842
																											0.71221	121.457		0.71156	98.5237	0.70123	117.139						0.71292	159.527	0.71237	133.888		0.71125	143.755	0.71176	106.21	0.71143	93.6599
																											0.71386	121.559		0.7133	98.7164	0.70126	113.67						0.71456	159.783	0.71405	134.208		0.71288	143.879	0.71339	106.401	0.7131	93.8603
																											0.71553	121.674		0.71505	98.9087	0.70129	110.025						0.71622	160.043	0.7157	134.523		0.7145	144.004	0.71502	106.594	0.71476	94.0535
																											0.7172	121.788		0.71672	99.0825	0.70133	106.231						0.71793	160.328	0.71736	134.83		0.71614	144.132	0.71666	106.79	0.71644	94.2497
																											0.7189	121.901		0.7184	99.2624	0.70137	102.315						0.71957	160.584	0.71902	135.133		0.71785	144.277	0.71833	106.977	0.7181	94.4403
																											0.72049	121.954		0.72004	99.4352	0.70141	98.302						0.72121	160.842	0.72069	135.414		0.71951	144.387	0.71997	107.166	0.71977	94.6308
																											0.72218	122.019		0.72172	99.6096	0.70146	94.2151						0.72288	161.101	0.72233	135.712		0.72117	144.509	0.72173	107.402	0.72144	94.8201
																											0.72387	122.025		0.72337	99.7811	0.70151	90.0763						0.72452	161.354	0.72395	136.007		0.72289	144.662	0.72328	107.591	0.72309	95.0104
																											0.72553	122.055		0.72503	99.9569	0.70157	85.9053						0.72615	161.61	0.72555	136.302		0.72468	144.844	0.7248	107.785	0.72476	95.1988
																											0.7272	122.061		0.7267	100.133	0.70163	81.7203						0.72777	161.863	0.72713	136.593		0.72642	145.008	0.72641	108.001	0.7264	95.3814
																											0.72885	121.999		0.72834	100.304	0.7017	77.5384						0.72936	162.112	0.72879	136.876		0.72799	145.12	0.72811	108.239	0.72796	95.5486
																											0.73052	121.906		0.72998	100.472								0.73099	162.37	0.73034	137.151		0.72967	145.281	0.72978	108.466	0.72945	95.7083
																											0.73218	121.737		0.73159	100.638								0.73261	162.625	0.73208	137.482		0.73136	145.44	0.73144	108.684	0.73114	95.9107
																											0.73383	121.434		0.7332	100.801								0.73427	162.887	0.73381	137.808		0.73302	145.587	0.73308	108.885	0.73292	96.1316
																											0.73541	120.719		0.73485	100.969								0.736	163.17	0.73552	138.117		0.73472	145.741	0.73475	109.078	0.73463	96.334
																											0.73659	119.411		0.73653	101.142								0.73766	163.42	0.73718	138.425		0.73633	145.842	0.73643	109.281	0.73632	96.5283
																											0.73664	117.909		0.73822	101.312								0.73935	163.684	0.73886	138.681		0.73799	145.959	0.7381	109.488	0.73801	96.7264
																											0.73667	115.174		0.73988	101.477								0.741	163.937	0.74057	138.983		0.73966	146.09	0.7398	109.711	0.73974	96.932
																											0.73669	113.305		0.74156	101.645								0.7427	164.206	0.74229	139.305		0.74127	146.201	0.74148	109.924	0.74146	97.136
																											0.73671	111.154		0.74324	101.813								0.7444	164.467	0.74403	139.612		0.74287	146.314	0.74315	110.125	0.74311	97.3199
																											0.73673	108.76		0.74498	101.996								0.74614	164.745	0.74574	139.894		0.74448	146.433	0.74491	110.337	0.74479	97.5118
																											0.73675	106.156		0.74675	102.181								0.7479	165.03	0.74737	140.136		0.74616	146.524	0.74666	110.533	0.74646	97.7018
																											0.73678	103.373		0.74841	102.345								0.74952	165.262	0.74904	140.407		0.74781	146.185	0.74834	110.709	0.74811	97.8892
																											0.73681	100.434		0.75003	102.506								0.75121	165.515	0.7507	140.68		0.74944	146.28	0.75	110.878	0.74979	98.0831
																											0.73684	97.3651		0.75171	102.676								0.75287	165.757	0.75237	140.982		0.75113	146.393	0.75162	111.023	0.75144	98.2683
																											0.73687	94.189		0.75336	102.845								0.75454	166.014	0.75404	141.235		0.75286	146.51	0.75334	111.202	0.75309	98.4509
																											0.73691	90.9266		0.75503	103.012								0.7562	166.26	0.75568	141.529		0.7545	146.591	0.75499	111.347	0.75475	98.637
																											0.73695	87.5973		0.75668	103.178								0.75786	166.509	0.75736	141.788		0.75625	146.71	0.75665	111.507	0.75642	98.8264
																											0.73699	84.2189		0.75832	103.344								0.75953	166.758	0.75901	142.081		0.75797	146.809	0.75831	111.692	0.75807	99.0078
																											0.73704	80.8081		0.75994	103.505								0.76118	167.004	0.76062	142.38		0.75972	146.861	0.75997	111.889	0.75973	99.1875
																											0.73709	77.3807		0.76155	103.663								0.76283	167.244	0.76218	142.661		0.76138	146.89	0.76163	112.092	0.76135	99.3571
																											0.73714	73.9507		0.76319	103.827								0.76449	167.492	0.76374	142.946		0.76308	146.946	0.76326	112.298	0.76293	99.5234
																											0.73719	70.5313		0.76485	103.996								0.76614	167.73	0.76546	143.259		0.76473	147.007	0.76487	112.494	0.76458	99.7048
																														0.76653	104.164								0.76777	167.963	0.76718	143.58		0.76633	147.071	0.76633	112.657	0.76625	99.8877
																														0.76818	104.328								0.76926	168.157	0.7688	143.853		0.76799	147.181	0.76802	112.888	0.76791	100.069
																														0.76979	104.484								0.77097	168.417	0.77045	144.142		0.76968	147.295	0.76979	113.126	0.76957	100.25
																														0.77145	104.65								0.77269	168.673	0.77214	144.453		0.77134	147.398	0.77148	113.345	0.77125	100.432
																														0.77319	104.828								0.77434	168.907	0.77384	144.763		0.773	147.515	0.77316	113.557	0.77295	100.612
																														0.77486	104.993								0.77603	169.152	0.77552	145.063		0.77462	147.616	0.77488	113.777	0.77465	100.792
																														0.77654	105.157								0.77771	169.397	0.77721	145.348		0.77625	147.723	0.77662	113.996	0.77639	100.956
																														0.77824	105.322								0.77942	169.654	0.77895	145.65		0.77783	147.813	0.77834	114.189	0.77812	101.122
																														0.78001	105.497								0.78118	169.915	0.78071	145.944		0.7795	147.937	0.77997	114.338	0.77976	101.288
																														0.78179	105.671								0.78292	170.177	0.78235	146.232		0.78117	148.056	0.78166	114.538	0.78144	101.465
																														0.78345	105.824								0.78454	170.394	0.78402	146.542		0.78282	148.169	0.78337	114.747	0.78309	101.635
																														0.78509	105.976								0.78621	170.629	0.78568	146.85		0.78445	148.269	0.78499	114.94	0.78477	101.814
																														0.78677	106.133								0.78789	170.864	0.78734	147.145		0.78614	148.386	0.78665	115.147	0.78642	101.985
																														0.78842	106.287								0.78953	171.091	0.78901	147.359		0.78782	148.495	0.7883	115.35	0.7881	102.163
																														0.79005	106.439								0.7912	171.321	0.79069	147.669		0.78951	148.6	0.78995	115.551	0.78974	102.329
																														0.79171	106.597								0.79286	171.548	0.79235	147.972		0.79118	148.699	0.79165	115.768	0.79139	102.492
																														0.79333	106.748								0.79451	171.772	0.79399	148.27		0.79288	148.804	0.7933	115.966	0.79304	102.575
																														0.79492	106.895								0.79615	171.99	0.79563	148.564		0.79467	148.938	0.79496	116.161	0.79467	102.538
																														0.79651	107.044								0.79776	172.195	0.79725	148.841		0.79645	149.046	0.79662	116.342	0.79627	102.648
																														0.7982	107.208								0.79934	172.397	0.79885	149.098		0.79815	149.119	0.79826	116.521	0.79786	102.787
																														0.79984	107.367								0.80096	172.608	0.80048	149.353		0.79981	149.167	0.79987	116.693	0.79958	102.97
																														0.80151	107.528								0.80268	172.851	0.80219	149.659		0.80137	149.186	0.80147	116.869	0.80125	103.134
																														0.80312	107.678								0.8044	173.093	0.80386	149.96		0.80306	149.243	0.80312	117.067	0.80296	103.31
																														0.80468	107.819								0.80607	173.316	0.80555	150.268		0.8047	149.271	0.80479	117.265	0.80475	103.509
																														0.80647	108.003								0.80775	173.538	0.80727	150.576		0.80642	149.317	0.80643	117.444	0.80649	103.689
																														0.80819	108.173								0.8094	173.755	0.80902	150.885		0.8081	149.327	0.8081	117.611	0.80813	103.849
																														0.80986	108.332								0.81101	173.956	0.81069	151.176		0.80962	149.242	0.80983	117.78	0.80976	104.011
																														0.81153	108.488								0.81271	174.19	0.81237	151.484		0.81114	149.09	0.81153	117.961	0.81143	104.186
																														0.81323	108.652								0.81446	174.439	0.81403	151.785		0.81282	148.81	0.81325	118.162	0.81312	104.369
																														0.81494	108.811								0.81622	174.688	0.81568	152.013		0.8145	148.538	0.81499	118.369	0.81477	104.539
																														0.8167	108.981								0.81787	174.901	0.81736	152.25		0.81615	148.196	0.81667	118.565	0.81644	104.717
																														0.81842	109.134								0.81954	175.118	0.81899	152.52		0.817	146.412	0.81831	118.747	0.81809	104.889
																														0.82007	109.278								0.82119	175.329	0.82066	152.811		0.81702	144.993	0.81998	118.936	0.81975	105.062
																														0.82172	109.423								0.82286	175.534	0.82233	153.045		0.81703	143.089	0.82164	119.115	0.8214	105.228
																														0.8234	109.573								0.82451	175.74	0.82398	153.325		0.81705	140.745	0.8233	119.283	0.82303	105.397
																														0.82505	109.721								0.82617	175.95	0.82558	153.518		0.81707	138.013	0.82497	119.441	0.82465	105.56
																														0.82668	109.862								0.82781	176.159	0.82717	153.771		0.81709	134.948	0.82663	119.601	0.82626	105.722
																														0.82834	110.01								0.82945	176.372	0.82883	154.071		0.81712	131.591	0.82826	119.754	0.82791	105.895
																														0.83003	110.165								0.8311	176.585	0.83049	154.333		0.81715	127.985	0.82986	119.878	0.82957	106.066
																														0.83168	110.316								0.83272	176.788	0.83206	154.583		0.81718	124.165	0.83147	120.006	0.83121	106.235
																														0.83327	110.454								0.83434	176.988	0.83374	154.82		0.81722	120.163	0.83313	120.161	0.83293	106.415
																														0.83483	110.587								0.83603	177.211	0.83555	155.12		0.81726	116.011	0.83475	120.305	0.83454	106.575
																														0.83648	110.74								0.83763	177.403	0.83722	155.37		0.8173	111.736	0.83644	120.44	0.83624	106.751
																														0.83809	110.882								0.83931	177.613	0.83891	155.641		0.81735	107.365	0.83814	120.583	0.83794	106.926
																														0.8398	111.048								0.84103	177.836	0.84059	155.925		0.8174	102.921	0.83981	120.709	0.83959	107.091
																														0.84148	111.205								0.84271	178.031	0.84228	156.185		0.81746	98.4278	0.84153	120.84	0.8413	107.27
																														0.84317	111.362								0.84446	178.245	0.84402	156.497		0.81752	93.9076	0.84334	121.015	0.84304	107.452
																														0.84486	111.518								0.84626	178.475	0.84575	156.814		0.81759	89.3788	0.84508	121.189	0.84481	107.64
																														0.84655	111.674								0.84797	178.681	0.84744	157.118		0.81766	84.8583	0.84668	121.359	0.84647	107.802
																														0.84823	111.826								0.84961	178.855	0.84903	157.388				0.8483	121.55	0.84813	107.965
																														0.84995	111.988								0.85122	179.032	0.85071	157.687				0.84999	121.763	0.84981	108.136
																														0.8517	112.152								0.85289	179.235	0.85236	157.96				0.85166	121.968	0.85145	108.297
																														0.85341	112.311								0.85455	179.432	0.85402	158.245				0.85332	122.165	0.85306	108.458
																														0.85504	112.449								0.8562	179.629	0.85568	158.527				0.85497	122.359	0.85473	108.631
																														0.85673	112.607								0.85787	179.832	0.85733	158.74				0.85664	122.553	0.85639	108.805
																														0.85836	112.746								0.85949	180.018	0.85894	159.022				0.85827	122.739	0.85805	108.974
																														0.86005	112.899								0.86111	180.197	0.86054	159.308				0.85992	122.895	0.85966	109.136
																														0.86173	113.046								0.86274	180.382	0.86216	159.578				0.86155	123.064	0.86124	109.292
																														0.86339	113.191								0.86435	180.559	0.86384	159.856				0.86315	123.237	0.8629	109.466
																														0.86503	113.334								0.866	180.741	0.86547	160.159				0.86477	123.421	0.86456	109.641
																														0.86671	113.482								0.86768	180.942	0.86709	160.447				0.86645	123.614	0.86616	109.799
																														0.86834	113.625								0.86932	181.116	0.86885	160.748				0.86811	123.799	0.86779	109.962
																														0.86999	113.772								0.87101	181.327	0.8705	161.014				0.86977	123.984	0.86953	110.154
																														0.87159	113.908								0.87268	181.506	0.87218	161.278				0.87143	124.153	0.87127	110.341
																														0.87316	114.042								0.8743	181.66	0.87386	161.536				0.87312	124.313	0.87292	110.504
																														0.87481	114.189								0.87603	181.852	0.87555	161.82				0.87479	124.434	0.87461	110.68
																														0.87651	114.351								0.87767	182.019	0.87731	162.131				0.87647	124.582	0.87633	110.859
																														0.87817	114.503								0.87937	182.198	0.87907	162.437				0.87818	124.745	0.8781	111.048
																														0.87984	114.653								0.88105	182.378	0.88076	162.712				0.8799	124.92	0.87981	111.222
																														0.88152	114.807								0.8828	182.585	0.88238	162.976				0.88171	125.122	0.88147	111.391
																														0.8832	114.958								0.88462	182.8	0.88401	163.262				0.88338	125.287	0.88312	111.553
																														0.88491	115.117								0.88627	182.953	0.8843	161.94				0.88502	125.455	0.88478	111.722
																														0.88659	115.268								0.88787	183.096	0.88446	160.645				0.88669	125.63	0.88646	111.896
																														0.8883	115.424								0.88956	183.271	0.88467	159.335				0.88835	125.804	0.88811	112.056
																														0.88995	115.565								0.89122	183.44	0.88517	158.078				0.88996	125.964	0.88978	112.225
																														0.89163	115.714								0.8929	183.611	0.8868	158.547				0.89163	126.14	0.89143	112.388
																														0.89331	115.864								0.8945	183.761	0.88837	158.842				0.89329	126.304	0.89307	112.553
																														0.89499	116.01								0.89612	183.922	0.89009	159.154				0.89493	126.459	0.89467	112.71
																														0.89667	116.158								0.89771	184.074	0.89176	159.479				0.89653	126.603	0.89624	112.864
																														0.89833	116.3								0.89932	184.229	0.89336	159.782				0.8981	126.674	0.89788	113.031
																														0.89998	116.441								0.90102	184.416	0.89503	160.099				0.89978	126.784	0.89953	113.203
																														0.90162	116.576								0.90268	184.583	0.89665	160.413				0.90145	126.923	0.90123	113.377
																														0.90323	116.708								0.90434	184.755	0.8982	160.705				0.90305	127.068	0.90285	113.54
																														0.90486	116.841								0.90597	184.912	0.89982	161.012				0.90468	127.228	0.90453	113.709
																														0.90647	116.968								0.90768	185.093	0.90145	161.314				0.90639	127.417	0.90623	113.889
																														0.90821	117.121								0.90933	185.255	0.90316	161.639				0.90813	127.614	0.90793	114.061
																														0.90987	117.258								0.91102	185.431	0.90486	161.958				0.9098	127.789	0.9096	114.229
																														0.91156	117.402								0.9127	185.586	0.90655	162.265				0.91147	127.971	0.91133	114.409
																														0.91328	117.55								0.9144	185.74	0.90819	162.531				0.91317	128.157	0.91307	114.592
																														0.91503	117.698								0.91615	185.917	0.90989	162.839				0.91492	128.352	0.91478	114.761
																														0.91677	117.843								0.91793	186.099	0.91155	163.141				0.91666	128.542	0.91643	114.919
																														0.91837	117.971								0.91956	186.233	0.91323	163.444				0.91835	128.715	0.91811	115.09
																														0.92001	118.102								0.92119	186.342	0.91496	163.761				0.92002	128.885	0.91978	115.254
																														0.92174	118.254								0.9229	186.454	0.91674	164.076				0.92168	129.042	0.92145	115.417
																														0.9234	118.387								0.92454	186.553	0.91838	164.372				0.92335	129.2	0.92309	115.575
																														0.92503	118.521								0.9262	186.647	0.92004	164.671				0.92498	129.346	0.92475	115.737
																														0.92669	118.655								0.92794	186.778	0.92171	164.97				0.92666	129.505	0.92643	115.903
																														0.92834	118.785								0.9296	186.86	0.92339	165.269				0.92832	129.668	0.92809	116.062
																														0.93001	118.92								0.93118	186.924	0.92505	165.472				0.92994	129.824	0.92976	116.227
																														0.93163	119.046								0.93285	187.015	0.92672	165.725				0.93156	129.962	0.93144	116.387
																														0.93322	119.162								0.93453	187.057	0.92838	166.003				0.93315	130.065	0.93306	116.539
																														0.93483	119.281								0.93617	186.995	0.93003	166.231				0.93478	130.2	0.93453	116.664
																														0.9365	119.414								0.93767	186.824	0.93168	166.499				0.93646	129.074	0.93618	116.829
																														0.93816	119.539								0.93922	186.672	0.9333	166.766				0.93809	129.241	0.9379	117.006
																														0.93983	119.641								0.94095	186.408	0.93478	166.99				0.93976	129.426	0.93961	117.18
																														0.9415	119.751								0.94213	184.623	0.93658	167.314				0.94142	129.617	0.94125	117.332
																														0.94319	119.88								0.94216	181.786	0.93822	167.59				0.94309	129.813	0.94293	117.498
																														0.94486	120.006								0.94218	179.487	0.93986	167.825				0.94482	130.022	0.94465	117.669
																														0.94656	120.139								0.9422	176.659	0.94157	167.95				0.94649	130.204	0.94639	117.844
																														0.94826	120.266								0.94222	173.362	0.94326	168.153				0.9482	130.4	0.94816	118.025
																														0.95	120.403								0.94225	169.661	0.94499	168.362				0.94994	130.607	0.94981	118.178
																														0.95175	120.544								0.94228	165.611	0.94672	168.608				0.95166	130.8	0.95144	118.329
																														0.95344	120.675								0.94231	161.26	0.94843	168.875				0.95333	130.975	0.95312	118.494
																														0.95507	120.793								0.94234	156.652	0.95006	169.097				0.95496	131.144	0.95478	118.649
																														0.9567	120.918								0.94239	151.826	0.95174	169.372				0.95667	131.335	0.95643	118.805
																														0.95835	121.044								0.94243	146.819	0.95339	169.648				0.95829	131.502	0.9581	118.966
																														0.96003	121.178								0.94249	141.664	0.95505	169.927				0.95994	131.672	0.95976	119.124
																														0.9617	121.311								0.94254	136.393	0.9567	170.208				0.9616	131.843	0.96142	119.278
																														0.96333	121.434								0.94261	131.035	0.95834	170.468				0.96331	132.02	0.96306	119.434
																														0.96492	121.555								0.94268	125.62	0.95997	170.734				0.96498	132.179	0.96468	119.583
																														0.96652	121.669								0.94275	120.171	0.96161	170.965				0.96664	132.31	0.96625	119.725
																														0.96819	121.799								0.94283	114.711	0.96327	171.237				0.96831	132.437	0.96787	119.878
																														0.96985	121.926								0.94292	109.261	0.9649	171.508				0.96997	132.581	0.96962	120.053
																														0.97152	122.054										0.96652	171.776				0.97148	132.696	0.97125	120.198
																														0.97318	122.177										0.96814	172.01				0.97307	132.834	0.97291	120.352
																														0.97482	122.301										0.96986	172.281				0.97476	132.997	0.97462	120.51
																														0.97652	122.43										0.97158	172.511				0.97647	133.151	0.9763	120.667
																														0.97818	122.555										0.97324	172.758				0.97813	133.277	0.97793	120.815
																														0.97985	122.678										0.97487	173.002				0.9798	133.406	0.97961	120.976
																														0.98154	122.804										0.9766	173.303				0.98148	133.543	0.98132	121.142
																														0.98323	122.93										0.97836	173.599				0.9832	133.684	0.98306	121.316
																														0.98501	123.068										0.98009	173.875				0.98494	133.808	0.98478	121.479
																														0.98677	123.202										0.98172	174.118				0.98666	133.933	0.98642	121.631
																														0.98841	123.288										0.98342	174.394				0.98838	134.058	0.98809	121.788
																														0.989	121.663										0.98503	174.628				0.99002	134.137	0.98976	121.946
																														0.98901	120.387										0.98672	174.882				0.99164	134.193	0.99142	122.1
																														0.98903	118.738										0.98839	175.087				0.99331	134.226	0.99307	122.255
																														0.98905	116.756										0.99004	175.341				0.99498	134.27	0.99473	122.409
																														0.98907	114.481										0.9917	175.617				0.99663	134.341	0.99637	122.56
																														0.98909	111.954										0.99337	175.894				0.99829	134.423	0.998	122.708
																														0.98912	109.209										0.99501	176.168				0.99993	134.558	0.99961	122.855
																														0.98915	106.278										0.99664	176.417				1.00153	134.706	1.00124	123.002
																														0.98918	103.187										0.99823	176.665				1.00312	134.865	1.00286	123.147
																														0.98921	99.9606										0.99986	176.923				1.00477	135.046	1.00451	123.303
																														0.98925	96.6228										1.00153	177.192				1.00646	135.232	1.00628	123.474
																														0.98929	93.1958										1.00306	177.425				1.00813	135.406	1.00799	123.634
																														0.98933	89.7001										1.00491	177.692				1.00981	135.577	1.00969	123.787
																														0.98938	86.1539										1.00667	177.977				1.01149	135.744	1.01146	123.957
																														0.98943	82.5746										1.00834	178.226				1.01317	135.897	1.01319	124.113
																														0.98949	78.9786										1.01006	178.454				1.01481	136.033	1.01483	124.249
																														0.98955	75.3813										1.01175	178.731				1.01647	136.173	1.01647	124.391
																														0.98961	71.7965										1.01341	179				1.01817	136.315	1.01814	124.541
																																									1.01508	179.273				1.01987	136.46	1.01978	124.687
																																									1.01675	179.546				1.02166	136.635	1.02143	124.834
																																									1.01846	179.795				1.02331	136.775	1.02309	124.986
																																									1.02012	180.047				1.02497	136.923	1.02476	125.136
																																									1.02173	180.286				1.02664	137.07	1.02641	125.281
																																									1.02338	180.542				1.02829	137.215	1.02806	125.427
																																									1.02504	180.803				1.02994	137.353	1.02968	125.564
																																									1.02667	181.037				1.03159	137.498	1.03125	125.694
																																									1.02829	181.257				1.03324	137.636	1.0329	125.844
																																									1.02989	181.438				1.03485	137.761	1.03458	125.993
																																									1.03153	181.59				1.03645	137.889	1.03624	126.141
																																									1.0332	181.709				1.03813	138.036	1.03791	126.288
																																									1.03486	181.911				1.03976	138.163	1.03956	126.433
																																									1.03646	182.129				1.04144	138.298	1.04125	126.582
																																									1.03812	182.376				1.04314	138.44	1.0429	126.724
																																									1.03981	182.638				1.0448	138.58	1.0446	126.877
																																									1.04154	182.866				1.04649	138.728	1.04628	127.018
																																									1.04321	183.093				1.04824	138.892	1.04802	127.178
																																									1.04488	183.363				1.05004	139.062	1.04981	127.336
																																									1.04657	183.556				1.05173	139.202	1.05154	127.487
																																									1.04835	183.747				1.05336	139.329	1.05312	127.602
																																									1.05015	183.986				1.05498	139.452	1.05478	127.741
																																									1.05182	184.219				1.05668	139.594	1.05645	127.879
																																									1.05342	184.442				1.0583	139.719	1.05812	128.016
																																									1.05508	184.681				1.05998	139.857	1.05975	128.151
																																									1.05676	184.897				1.0616	139.982	1.0614	128.286
																																									1.05841	185.164				1.0633	140.123	1.06304	128.424
																																									1.06008	185.429				1.06497	140.249	1.06464	128.55
																																									1.06174	185.686				1.0666	140.368	1.06624	128.679
																																									1.06335	185.94				1.06821	140.438	1.06791	128.822
																																									1.06489	186.181				1.0698	140.466	1.06957	128.963
																																									1.06649	186.439				1.07145	140.595	1.07119	129.091
																																									1.06822	186.709				1.07313	140.739	1.07287	129.234
																																									1.06985	186.908				1.07478	140.868	1.07455	129.378
																																									1.07149	187.141				1.07644	141.001	1.07628	129.523
																																									1.07316	187.409				1.07813	141.125	1.07795	129.666
																																									1.07482	187.679				1.07979	141.236	1.07964	129.812
																																									1.07652	187.955				1.08147	141.342	1.08143	129.977
																																									1.07821	188.225				1.08316	141.432	1.08317	130.126
																																									1.07989	188.403				1.08487	141.532	1.08478	130.25
																																									1.08157	188.647				1.08665	141.648	1.08645	130.392
																																									1.08327	188.891				1.08838	141.757	1.08812	130.527
																																									1.08502	189.176				1.09007	141.862	1.0898	130.669
																																									1.08676	189.455				1.09164	141.944	1.09146	130.802
																																									1.08842	189.705				1.09335	142.071	1.09311	130.931
																																									1.09008	189.963				1.095	142.186	1.0948	131.074
																																									1.09173	190.216				1.09664	142.305	1.09642	131.19
																																									1.0934	190.474				1.09829	142.433	1.09809	131.328
																																									1.09505	190.677				1.09991	142.553	1.09976	131.458
																																									1.09672	190.883				1.1015	142.67	1.10141	131.59
																																									1.09839	191.135				1.10311	142.787	1.10298	131.707
																																									1.10005	191.388				1.10479	142.919	1.10445	131.808
																																									1.10171	191.546				1.10645	143.036	1.10617	131.964
																																									1.10325	191.685				1.10811	143.142	1.10791	132.117
																																									1.10479	191.872				1.10975	143.217	1.10958	132.252
																																									1.1065	192.058				1.11141	143.326	1.11123	132.383
																																									1.10825	192.288				1.11313	143.452	1.11296	132.534
																																									1.10987	192.464				1.11481	143.572	1.11468	132.678
																																									1.11153	192.697				1.11651	143.707	1.11643	132.83
																																									1.11321	192.932				1.11825	143.847	1.11811	132.961
																																									1.11488	193.183				1.12004	144.001	1.11975	133.087
																																									1.11658	193.425				1.12168	144.112	1.12144	133.224
																																									1.11832	193.634				1.12331	144.202	1.12309	133.356
																																									1.12005	193.791				1.12503	144.317	1.12476	133.488
																																									1.12172	193.999				1.12667	144.413	1.12642	133.616
																																									1.12338	194.247				1.1283	144.516	1.12806	133.743
																																									1.12507	194.509				1.12995	144.623	1.12972	133.874
																																									1.12672	194.761				1.13171	144.747	1.13142	134.005
																																									1.12838	195.015				1.1333	144.834	1.13309	134.131
																																									1.13005	195.256				1.13495	144.941	1.13475	134.259
																																									1.13169	195.494				1.13663	145.059	1.1364	134.381
																																									1.13333	195.724				1.1383	145.168	1.13803	134.502
																																									1.13493	195.953				1.13988	145.262	1.13957	134.605
																																									1.13653	196.199				1.14138	145.343	1.14122	134.734
																																									1.1382	196.45				1.14303	145.466	1.14293	134.876
																																									1.13976	196.657				1.14476	145.602	1.14458	135.002
																																									1.14162	196.942				1.14645	145.719	1.14626	135.139
																																									1.14334	197.203				1.1481	145.819	1.14799	135.28
																																									1.14502	197.41				1.14982	145.943	1.14974	135.425
																																									1.14665	197.627				1.1515	146.06	1.15147	135.565
																																									1.14828	197.874				1.15321	146.181	1.15308	135.68
																																									1.14996	198.131				1.15496	146.312	1.15479	135.822
																																									1.15166	198.313				1.15668	146.436	1.15642	135.942
																																									1.15341	198.549				1.15831	146.539	1.1581	136.074
																																									1.15507	198.735				1.15998	146.644	1.15977	136.207
																																									1.15673	198.899				1.16164	146.734	1.16143	136.331
																																									1.15839	199.14				1.16331	146.821	1.16309	136.461
																																									1.16005	199.382				1.16496	146.918	1.16475	136.587
																																									1.16171	199.619				1.16664	147.018	1.16639	136.713
																																									1.16339	199.864				1.16831	147.12	1.16802	136.83
																																									1.16501	200.101				1.16997	147.221	1.16963	136.946
																																									1.16666	200.345				1.17161	147.323	1.17123	137.061
																																									1.16829	200.581				1.17325	147.424	1.17292	137.185
																																									1.16991	200.735				1.17486	147.517	1.17465	137.321
																																									1.17146	200.918				1.17644	147.6	1.17627	137.428
																																									1.17316	201.161				1.17813	147.714	1.17796	137.558
																																									1.17492	201.423				1.17978	147.819	1.17965	137.68
																																									1.17654	201.661				1.18145	147.925	1.18137	137.814
																																									1.17822	201.905				1.18313	148.019	1.18314	137.949
																																									1.17988	202.131				1.18485	148.128	1.18479	138.065
																																									1.18157	202.366				1.18659	148.246	1.18641	138.182
																																									1.18335	202.61				1.18834	148.36	1.1881	138.309
																																									1.1851	202.851				1.19	148.443	1.18976	138.433
																																									1.18673	203.083				1.19165	148.494	1.19141	138.555
																																									1.18837	203.312				1.19333	148.574	1.19307	138.677
																																									1.19004	203.551				1.19498	148.662	1.19472	138.798
																																									1.19173	203.788				1.19664	148.76	1.19639	138.926
																																									1.19337	204.021				1.19829	148.86	1.19801	139.04
																																									1.19497	204.131				1.19997	148.969	1.19962	139.152
																																									1.19672	204.25				1.20161	149.067	1.20123	139.268
																																									1.19836	204.487				1.20326	149.171	1.20292	139.396
																																									1.19999	204.72				1.20488	149.267	1.20457	139.516
																																									1.20159	204.945				1.20649	149.36	1.20617	139.621
																																									1.20319	205.152				1.20811	149.458	1.2078	139.738
																																									1.20487	205.046				1.20981	149.572	1.20952	139.868
																																									1.20655	204.825				1.21146	149.667	1.21128	140.004
																																									1.20815	204.912				1.21312	149.759	1.21297	140.122
																																									1.20989	205.128				1.21482	149.861	1.21469	140.246
																																									1.21153	205.345				1.21654	149.961	1.21648	140.382
																																									1.21328	205.572				1.21824	150.059	1.2182	140.502
																																									1.21499	205.772				1.21998	150.163	1.21984	140.603
																																									1.21675	206.026				1.22168	150.252	1.22149	140.715
																																									1.21845	206.277				1.2233	150.329	1.22315	140.828
																																									1.2201	206.498				1.22497	150.427	1.22479	140.933
																																									1.22175	206.73				1.22664	150.513	1.22644	141.046
																																									1.22341	206.969				1.2283	150.599	1.22809	141.158
																																									1.22511	207.215				1.22994	150.689	1.22971	141.267
																																									1.22671	207.439				1.23161	150.78	1.23128	141.363
																																									1.22836	207.596				1.23324	150.866	1.2329	141.479
																																									1.23003	207.831				1.23486	150.947	1.23459	141.596
																																									1.23172	208.078				1.23647	151.029	1.23624	141.714
																																									1.23336	208.262				1.23811	151.109	1.2379	141.827
																																									1.23495	208.48				1.23979	151.203	1.23955	141.94
																																									1.23651	208.702				1.24145	151.284	1.24106	142.027
																																									1.2382	208.936				1.24309	151.355	1.24287	142.179
																																									1.23983	209.156				1.24472	151.403	1.24457	142.294
																																									1.24153	209.391				1.24642	151.472	1.24625	142.411
																																									1.24319	209.598				1.24814	151.545	1.24792	142.523
																																									1.24487	209.461				1.24984	151.607	1.2496	142.637
																																									1.24654	209.693				1.25153	151.654	1.25131	142.752
																																									1.24822	209.923				1.2533	151.707	1.25308	142.879
																																									1.2499	210.14				1.25505	151.742	1.25483	143
																																									1.25164	210.327				1.25672	151.736	1.25647	143.097
																																									1.25343	210.481				1.25835	151.694	1.25812	143.201
																																									1.25512	210.711				1.26005	151.692	1.2598	143.306
																																									1.25671	210.925				1.26171	151.7	1.26145	143.41
																																									1.2584	211.153				1.26334	151.683	1.26309	143.512
																																									1.26006	211.329				1.26498	151.542	1.26475	143.618
																																									1.26171	211.549				1.26662	151.475	1.26641	143.725
																																									1.26342	211.772				1.26824	151.515	1.26805	143.62
																																									1.26506	211.968				1.26984	151.599	1.26964	143.726
																																									1.26673	212.193				1.27145	151.706	1.27121	143.826
																																									1.26837	212.413				1.27312	151.831	1.27286	143.942
																																									1.26998	212.611				1.27477	151.95	1.27447	144.044
																																									1.27157	212.778				1.2764	152.061	1.27618	144.167
																																									1.27316	212.914				1.27802	152.172	1.27788	144.283
																																									1.27486	213.149				1.27968	152.292	1.27958	144.398
																																									1.27645	213.294				1.28142	152.428	1.28125	144.508
																																									1.27817	213.526				1.28312	152.546	1.28293	144.619
																																									1.27987	213.763				1.28477	152.646	1.28463	144.732
																																									1.28153	213.988				1.2865	152.759	1.28639	144.86
																																									1.28323	214.222				1.28819	152.856	1.28813	144.978
																																									1.28493	214.446				1.28992	152.959	1.28978	145.078
																																									1.28672	214.698				1.29167	153.064	1.29144	145.18
																																									1.28848	214.935				1.29335	153.15	1.29312	145.287
																																									1.2901	215.099				1.29502	153.239	1.29476	145.382
																																									1.29177	215.258				1.29668	153.332	1.29645	145.488
																																									1.29343	215.434				1.29832	153.421	1.29811	145.584
																																									1.2951	215.63				1.29997	153.513	1.29977	145.682
																																									1.29676	215.855				1.30164	153.61	1.30142	145.775
																																									1.29838	216.039				1.3033	153.7	1.3031	145.881
																																									1.30006	216.209				1.30493	153.791	1.30473	145.971
																																									1.3017	216.41				1.30653	153.87	1.30635	146.061
																																									1.30333	216.607				1.30809	153.94	1.30793	146.143
																																									1.30496	216.795				1.30973	154.026	1.30951	146.231
																																									1.30656	216.976				1.31138	154.112	1.31119	146.341
																																									1.30809	217.115				1.31305	154.21	1.31293	146.456
																																									1.30974	217.236				1.31477	154.31	1.31456	146.553
																																									1.31151	217.386				1.31645	154.405	1.31624	146.66
																																									1.31319	216.895				1.31812	154.497	1.31791	146.763
																																									1.31485	216.818				1.31982	154.591	1.3196	146.87
																																									1.31652	216.906				1.32148	154.675	1.32131	146.978
																																									1.31821	217.082				1.32318	154.762	1.32302	147.086
																																									1.31991	217.293				1.32493	154.856	1.32476	147.199
																																									1.32163	217.504				1.32666	154.936	1.32642	147.294
																																									1.32342	217.749				1.32836	155.015	1.32807	147.388
																																									1.32503	217.948				1.32998	155.064	1.32974	147.486
																																									1.32671	218.148				1.33165	155.125	1.33142	147.583
																																									1.32839	218.366				1.33331	155.192	1.33309	147.679
																																									1.33005	218.591				1.33501	155.262	1.33476	147.775
																																									1.33172	218.815				1.33665	155.325	1.33641	147.866
																																									1.3334	218.988				1.33831	155.39	1.33806	147.958
																																									1.33504	218.958				1.33997	155.456	1.33971	148.043
																																									1.33673	218.844				1.34162	155.517	1.34134	148.126
																																									1.33838	219.031				1.34326	155.577	1.34288	148.191
																																									1.34004	219.215				1.34488	155.631	1.34453	148.284
																																									1.34169	219.399				1.34646	155.673	1.34628	148.395
																																									1.34331	219.591				1.34807	155.724	1.348	148.495
																																									1.34481	219.752				1.34976	155.792	1.34973	148.595
																																									1.34651	219.97				1.35145	155.852	1.35147	148.699
																																									1.3482	220.201				1.35312	155.911	1.35316	148.792
																																									1.34987	220.402				1.35479	155.977	1.35477	148.869
																																									1.35155	220.592				1.35646	156.044	1.35643	148.966
																																									1.35325	220.828				1.35816	156.115	1.35813	149.066
																																									1.35499	221.072				1.35982	156.182	1.35975	149.15
																																									1.35674	221.317				1.36147	156.24	1.36136	149.232
																																									1.3584	221.463				1.3632	156.319	1.3631	149.344
																																									1.36008	221.637				1.36489	156.384	1.36474	149.43
																																									1.36172	221.839				1.36656	156.446	1.36639	149.52
																																									1.36339	222.054				1.36823	156.497	1.36804	149.609
																																									1.36506	222.213				1.36991	156.556	1.36965	149.692
																																									1.36671	222.387				1.37156	156.609	1.37124	149.771
																																									1.36839	222.575				1.37323	156.667	1.3729	149.863
																																									1.37004	222.768				1.37488	156.715	1.37456	149.954
																																									1.37171	222.974				1.37653	156.758	1.37622	150.041
																																									1.37338	223.151				1.37817	156.796	1.37785	150.124
																																									1.37504	223.348				1.37975	156.817	1.37961	150.229
																																									1.37661	223.502				1.38145	156.866	1.38126	150.31
																																									1.37819	223.696				1.38315	156.911	1.38295	150.397
																																									1.37989	223.918				1.38482	156.951	1.38466	150.489
																																									1.38164	224.136				1.38648	156.98	1.38643	150.59
																																									1.38338	224.35				1.38822	157.026	1.38814	150.679
																																									1.38507	224.544				1.39001	157.076	1.38982	150.764
																																									1.38673	224.522				1.39171	157.087	1.39145	150.842
																																									1.38842	224.131				1.3933	157.063	1.39311	150.927
																																									1.39006	223.721				1.39497	157.078	1.39475	151.009
																																									1.39173	223.389				1.39669	157.104	1.39643	151.101
																																									1.39337	223.278				1.39831	157.107	1.3981	151.191
																																									1.39504	223.435				1.39996	157.118	1.39974	151.275
																																									1.3967	223.633				1.40161	157.133	1.40137	151.353
																																									1.39833	223.823				1.40331	157.16	1.40298	151.434
																																									1.39996	224.016				1.40493	157.169	1.40459	151.508
																																									1.40158	224.227				1.40653	157.165	1.40624	151.596
																																									1.40323	224.41				1.40811	157.163	1.4079	151.682
																																									1.40487	224.608				1.40979	157.177	1.40958	151.769
																																									1.40654	224.824				1.41144	157.172	1.4112	151.85
																																									1.40821	225.039				1.41309	157.162	1.41291	151.943
																																									1.40986	225.065				1.41479	157.14	1.41457	152.03
																																									1.41148	225.079				1.41645	157.116	1.41625	152.116
																																									1.41308	225.249				1.41813	157.082	1.41793	152.203
																																									1.41487	225.487				1.41983	157.044	1.41961	152.286
																																									1.41657	225.706				1.42154	156.987	1.42137	152.387
																																									1.41823	225.801				1.42327	156.924	1.42316	152.485
																																									1.41992	225.998				1.42501	156.838	1.42486	152.563
																																									1.42172	226.239				1.4267	156.723	1.42653	152.638
																																									1.42347	226.468				1.42834	156.568	1.42812	152.7
																																									1.42513	226.669				1.43	156.395	1.42978	152.782
																																									1.42678	226.848				1.43163	156.182	1.43145	152.859
																																									1.42843	227.051				1.43329	155.928	1.43312	152.939
																																									1.43015	227.243				1.43498	155.609	1.43486	153.028
																																									1.43174	226.98				1.43663	155.184	1.43639	153.08
																																									1.43334	226.431				1.4383	154.476	1.43794	153.14
																																									1.43499	226.253				1.43996	153.342	1.43956	153.22
																																									1.43657	225.667				1.44126	152.083	1.44125	153.306
																																									1.43817	225.741				1.44222	150.826	1.44291	153.388
																																									1.43989	225.897				1.44321	149.559	1.44457	153.465
																																									1.44154	226.087				1.44439	148.299	1.44623	153.55
																																									1.44319	226.312				1.4457	147.046	1.44787	153.62
																																									1.44476	226.516				1.44717	145.784	1.44952	153.699
																																									1.44645	226.713				1.4487	144.53	1.4512	153.783
																																									1.44824	226.82				1.45021	143.269	1.45294	153.877
																																									1.44991	227.001				1.4516	142.017	1.4546	153.951
																																									1.45152	227.126				1.45292	140.754	1.45632	154.042
																																									1.4532	227.351				1.45415	139.486	1.45811	154.139
																																									1.4549	227.583				1.45527	138.221	1.45984	154.22
																																									1.4566	227.805				1.45633	136.96	1.46144	154.285
																																									1.45835	228.032				1.45728	135.696	1.46311	154.357
																																									1.46015	228.269				1.45797	134.44	1.46476	154.429
																																									1.46179	228.463				1.45858	133.173	1.46645	154.508
																																									1.46339	228.616				1.45915	131.92	1.46811	154.578
																																									1.46507	228.829				1.45969	130.63	1.46977	154.647
																																									1.46672	228.957				1.46017	129.352	1.47143	154.716
																																									1.46839	229.153				1.46058	128.079	1.47309	154.786
																																									1.47005	229.315				1.46092	126.769	1.47476	154.854
																																									1.47169	229.494				1.46118	125.516	1.4764	154.917
																																									1.47332	229.657				1.46137	124.157	1.47797	154.973
																																									1.47495	229.823				1.46151	122.73	1.47947	155.018
																																									1.4765	229.971				1.46162	121.243	1.48116	155.1
																																									1.47812	230.002				1.46169	119.892	1.48292	155.192
																																									1.47966	230.135				1.46175	118.62	1.4846	155.263
																																									1.48138	230.32				1.46181	117.116	1.48626	155.334
																																									1.48312	230.536				1.46187	115.377	1.48794	155.408
																																									1.48485	230.737				1.46191	114.009	1.48964	155.489
																																									1.48655	230.94				1.46196	112.404	1.49137	155.568
																																									1.48822	231.124				1.462	110.555	1.49312	155.658
																																									1.48995	231.329				1.46205	108.492	1.49482	155.731
																																									1.49172	231.507				1.46209	106.25	1.49645	155.791
																																									1.49346	231.669				1.46214	103.869	1.49811	155.86
																																									1.49515	231.85				1.4622	101.388	1.49978	155.928
																																									1.49681	232.038				1.46222	100.122	1.50143	155.995
																																									1.49842	232.212				1.46225	98.8447	1.5031	156.059
																																									1.50007	232.309				1.46228	97.5585	1.50476	156.125
																																									1.50174	232.414				1.46231	96.2674	1.50643	156.191
																																									1.50341	232.542				1.46233	94.9748	1.50808	156.255
																																									1.50504	232.686				1.46236	93.6841	1.50972	156.312
																																									1.5067	232.8				1.46239	92.3984	1.51135	156.37
																																									1.5084	232.213				1.46242	91.1209	1.51296	156.424
																																									1.51003	230.959				1.46246	89.8543	1.51459	156.481
																																									1.51162	230.708				1.46249	88.6008	1.51623	156.544
																																									1.51312	230.73				1.46255	86.1414	1.51792	156.615
																																									1.51474	230.823				1.46261	83.7547	1.51957	156.679
																																									1.51654	230.938				1.46268	81.4504	1.52125	156.748
																																									1.51824	231.069				1.46275	79.2367	1.52294	156.819
																																									1.5198	231.073				1.46281	77.1162	1.52464	156.893
																																									1.52145	231.243				1.46285	76.0881	1.52639	156.972
																																									1.52313	231.443						1.52812	157.049
																																									1.52489	231.641						1.52976	157.108
																																									1.52659	231.854						1.53144	157.172
																																									1.52833	232.085						1.5331	157.237
																																									1.53007	232.306						1.53475	157.298
																																									1.53173	232.524						1.53641	157.358
																																									1.53338	232.733						1.53808	157.421
																																									1.53507	232.935						1.53972	157.477
																																									1.53673	233.136						1.54136	157.533
																																									1.53837	233.236						1.543	157.59
																																									1.54006	233.224						1.54465	157.645
																																									1.54172	233.364						1.54628	157.696
																																									1.54338	233.546						1.54789	157.748
																																									1.54504	233.719						1.54959	157.812
																																									1.54671	233.849						1.55124	157.869
																																									1.54833	234.015						1.55297	157.936
																																									1.54989	234.181						1.55472	158.008
																																									1.55144	234.35						1.55647	158.078
																																									1.55322	234.57						1.55812	158.127
																																									1.55502	234.784						1.55976	158.18
																																									1.55675	234.971						1.56144	158.241
																																									1.55838	235.154						1.56311	158.305
																																									1.56006	235.357						1.56478	158.363
																																									1.56172	235.544						1.56645	158.418
																																									1.56342	235.756						1.5681	158.476
																																									1.56507	235.953						1.56976	158.531
																																									1.56672	236.151						1.57143	158.589
																																									1.56839	236.345						1.57308	158.642
																																									1.57006	236.422						1.57471	158.692
																																									1.5717	236.562						1.57631	158.736
																																									1.57337	236.706						1.5779	158.778
																																									1.57495	236.845						1.57956	158.836
																																									1.57649	236.963						1.58118	158.884
																																									1.57817	236.131						1.58294	158.958
																																									1.57986	234.928						1.58456	159.004
																																									1.58146	234.539						1.58626	159.062
																																									1.58318	233.443						1.58793	159.116
																																									1.58493	233.31						1.58963	159.174
																																									1.5866	233.323						1.59139	159.242
																																									1.58831	233.315						1.59314	159.305
																																									1.58999	233.423						1.59477	159.344
																																									1.59167	233.598						1.59645	159.396
																																									1.59337	233.814						1.59812	159.442
																																									1.59513	234.044						1.59978	159.492
																																									1.59685	234.262						1.60144	159.537
																																									1.59842	234.446						1.60309	159.586
																																									1.59997	234.665						1.60471	159.629
																																									1.60164	234.907						1.6063	159.668
																																									1.60334	235.139						1.60791	159.708
																																									1.60501	235.284						1.60958	159.764
																																									1.60662	235.475						1.61125	159.817
																																									1.60823	235.6						1.61291	159.866
																																									1.60985	235.778						1.61457	159.916
																																									1.6115	235.991						1.61619	159.957
																																									1.61318	236.222						1.61782	160.001
																																									1.61487	236.44						1.61956	160.066
																																									1.61647	236.623						1.62129	160.124
																																									1.61821	236.848						1.62294	160.165
																																									1.61987	237.024						1.62462	160.213
																																									1.62154	237.225						1.62637	160.275
																																									1.62323	237.442						1.62815	160.341
																																									1.62494	237.66						1.62981	160.376
																																									1.62673	237.871						1.63145	160.416
																																									1.62842	238.064						1.63312	160.457
																																									1.63009	238.246						1.63478	160.499
																																									1.63188	238.441						1.63646	160.546
																																									1.63356	238.629						1.63811	160.583
																																									1.63517	238.576						1.63977	160.622
																																									1.63679	238.7						1.64145	160.661
																																									1.63841	238.866						1.64307	160.696
																																									1.64009	239.002						1.64467	160.727
																																									1.6417	239.166						1.64622	160.752
																																									1.64294	236.996						1.64786	160.793
																																									1.64295	234.898						1.64947	160.827
																																									1.64297	232.064						1.65124	160.896
																																									1.64299	228.561						1.65291	160.94
																																									1.64301	224.467						1.65457	160.981
																																									1.64304	219.862						1.65625	161.029
																																									1.64307	214.814						1.65793	161.075
																																									1.6431	209.384						1.65963	161.125
																																									1.64314	203.629						1.66136	161.177
																																									1.64319	197.598						1.6631	161.233
																																									1.64324	191.338						1.66478	161.271
																																									1.6433	184.888						1.66642	161.305
																																									1.64337	178.289						1.6681	161.353
																																									1.64344	171.579						1.66978	161.393
																																									1.64352	164.793						1.67143	161.431
																																									1.64361	157.963						1.6731	161.47
																																									1.64371	151.119						1.67476	161.508
																																									1.64382	144.285						1.67641	161.542
																																									1.64393	137.488						1.67807	161.577
																																																1.6797	161.61
																																																1.68136	161.641
																																																1.683	161.675
																																																1.68451	161.683
																																																1.68617	161.725
																																																1.6879	161.776
																																																1.6896	161.825
																																																1.69126	161.858
																																																1.69294	161.9
																																																1.69465	161.949
																																																1.69643	162.009
																																																1.69814	162.051
																																																1.69978	162.08
																																																1.70144	162.117
																																																1.70311	162.152
																																																1.70477	162.186
																																																1.70643	162.219
																																																1.7081	162.258
																																																1.70975	162.289
																																																1.7114	162.318
																																																1.71302	162.342
																																																1.71465	162.368
																																																1.71625	162.389
																																																1.7179	162.418
																																																1.71964	162.463
																																																1.72126	162.484
																																																1.72291	162.51
																																																1.72461	162.546
																																																1.72627	162.574
																																																1.72792	162.604
																																																1.72964	162.648
																																																1.73136	162.689
																																																1.73311	162.732
																																																1.73477	162.759
																																																1.73643	162.786
																																																1.73809	162.813
																																																1.73976	162.838
																																																1.74143	162.865
																																																1.74309	162.887
																																																1.74473	162.908
																																																1.74635	162.917
																																																1.74793	162.924
																																																1.74956	162.938
																																																1.75125	162.966
																																																1.75283	162.963
																																																1.7545	162.984
																																																1.75628	163.019
																																																1.758	163.038
																																																1.75975	163.059
																																																1.76148	163.073
																																																1.76318	163.08
																																																1.76485	163.083
																																																1.76644	163.077
																																																1.76812	163.09
																																																1.76979	163.094
																																																1.77144	163.096
																																																1.77312	163.107
																																																1.77473	163.104
																																																1.77643	163.117
																																																1.77808	163.116
																																																1.77972	163.113
																																																1.78132	163.102
																																																1.78291	163.087
																																																1.78458	163.09
																																																1.78624	163.087
																																																1.78791	163.086
																																																1.78955	163.073
																																																1.79125	163.072
																																																1.79291	162.808
																																																1.79461	162.662
																																																1.79631	162.679
																																																1.79808	162.691
																																																1.79982	162.672
																																																1.80148	162.639
																																																1.80312	162.593
																																																1.80479	162.556
																																																1.80646	162.508
																																																1.80812	162.451
																																																1.80975	162.387
																																																1.81138	162.314
																																																1.81299	162.224
																																																1.81457	162.12
																																																1.81624	162.019
																																																1.81792	161.899
																																																1.81958	161.751
																																																1.8212	161.556
																																																1.82288	161.322
																																																1.82457	161.018
																																																1.82625	160.621
																																																1.82793	160.13
																																																1.82963	159.564
																																																1.83143	158.921
																																																1.83319	158.1
																																																1.83482	156.973
																																																1.83599	155.719
																																																1.83693	154.462
																																																1.83757	153.193
																																																1.83789	151.933
																																																1.83802	150.418
																																																1.83806	148.105
																																																1.83808	146.258
																																																1.8381	143.991
																																																1.83812	141.354
																																																1.83814	138.395
																																																1.83817	135.16
																																																1.83819	131.688
																																																1.83822	128.014
																																																1.83826	124.17
																																																1.8383	120.184
																																																1.83834	116.083
																																																1.83839	111.894
																																																1.83844	107.64
																																																1.83849	103.343
																																																1.83855	99.0214
																																																1.83862	94.6927
																																																1.83868	90.3726

## Sheet: Figure 1e
SnO2			SnO2/HBPs
Binding energy/eV	Intensity		Binding energy/eV	Intensity
504.4	10475		507.2	7132.5
504.3	10525		507.1	7142.5
504.2	10460		507	7295
504.1	10585		506.9	7065
504	11020		506.8	7067.5
503.9	10750		506.7	6817.5
503.8	10610		506.6	6920
503.7	10750		506.5	6935
503.6	10700		506.4	6970
503.5	10310		506.3	6947.5
503.4	10405		506.2	6815
503.3	10090		506.1	6837.5
503.2	9885		506	6875
503.1	9695		505.9	6775
503	10100		505.8	6680
502.9	10485		505.7	6697.5
502.8	10245		505.6	6582.5
502.7	9890		505.5	6420
502.6	9865		505.4	6387.5
502.5	9590		505.3	6575
502.4	9925		505.2	6605
502.3	9815		505.1	6637.5
502.2	9395		505	6512.5
502.1	9820		504.9	6472.5
502	9790		504.8	6420
501.9	9360		504.7	6277.5
501.8	9425		504.6	6415
501.7	9270		504.5	6177.5
501.6	9645		504.4	6390
501.5	9585		504.3	6185
501.4	9420		504.2	6282.5
501.3	9230		504.1	6200
501.2	9570		504	6050
501.1	9275		503.9	5995
501	9275		503.8	6030
500.9	9410		503.7	6082.5
500.8	9250		503.6	6087.5
500.7	9230		503.5	6050
500.6	9340		503.4	5937.5
500.5	9390		503.3	6052.5
500.4	9210		503.2	5777.5
500.3	8920		503.1	5777.5
500.2	9265		503	5652.5
500.1	9280		502.9	5622.5
500	8710		502.8	5770
499.9	8895		502.7	5957.5
499.8	8615		502.6	5720
499.7	8780		502.5	5777.5
499.6	8945		502.4	5775
499.5	8865		502.3	5667.5
499.4	8670		502.2	5565
499.3	8700		502.1	5702.5
499.2	8725		502	5612.5
499.1	8490		501.9	5532.5
499	8225		501.8	5582.5
498.9	8095		501.7	5477.5
498.8	8125		501.6	5447.5
498.7	8230		501.5	5527.5
498.6	8175		501.4	5622.5
498.5	8295		501.3	5330
498.4	7990		501.2	5342.5
498.3	7945		501.1	5522.5
498.2	7895		501	5267.5
498.1	8215		500.9	5350
498	8070		500.8	5270
497.9	8065		500.7	5267.5
497.8	8175		500.6	5205
497.7	8085		500.5	5135
497.6	8145		500.4	5125
497.5	8475		500.3	5055
497.4	8505		500.2	5370
497.3	8555		500.1	5322.5
497.2	8330		500	5165
497.1	8405		499.9	5007.5
497	8525		499.8	4930
496.9	8790		499.7	5030
496.8	9160		499.6	5040
496.7	9705		499.5	4890
496.6	9890		499.4	4877.5
496.5	11045		499.3	4950
496.4	11815		499.2	4877.5
496.3	12875		499.1	4625
496.2	15065		499	4612.5
496.1	16680		498.9	4555
496	18960		498.8	4735
495.9	21870		498.7	4760
495.8	26200		498.6	4812.5
495.7	30220		498.5	4665
495.6	35550		498.4	4602.5
495.5	40830		498.3	4652.5
495.4	46055		498.2	4697.5
495.3	51700		498.1	4700
495.2	55880		498	4565
495.1	59125		497.9	4652.5
495	61225		497.8	4922.5
494.9	60930		497.7	4877.5
494.8	59235		497.6	4865
494.7	56120		497.5	4977.5
494.6	50960		497.4	4932.5
494.5	45215		497.3	4955
494.4	39495		497.2	4987.5
494.3	34180		497.1	5082.5
494.2	28795		497	5440
494.1	24685		496.9	5830
494	21620		496.8	5882.5
493.9	18480		496.7	6295
493.8	15745		496.6	6740
493.7	13905		496.5	7252.5
493.6	12520		496.4	7832.5
493.5	11060		496.3	8502.5
493.4	10075		496.2	9437.5
493.3	9110		496.1	10345
493.2	8305		496	11355
493.1	7995		495.9	12070
493	7840		495.8	13180
492.9	7460		495.7	14145
492.8	6880		495.6	14990
492.7	6485		495.5	15895
492.6	6250		495.4	16197.5
492.5	6305		495.3	16320
492.4	6075		495.2	16250
492.3	5955		495.1	16027.5
492.2	5985		495	14940
492.1	5940		494.9	14305
492	5845		494.8	13387.5
491.9	5645		494.7	11945
491.8	5475		494.6	10477.5
491.7	5515		494.5	9212.5
491.6	5620		494.4	8162.5
491.5	5580		494.3	7077.5
491.4	5100		494.2	6357.5
491.3	5385		494.1	5572.5
491.2	5520		494	5095
491.1	5430		493.9	4642.5
491	5445		493.8	4527.5
490.9	5295		493.7	4180
490.8	5270		493.6	4155
490.7	5540		493.5	3992.5
490.6	5325		493.4	3930
490.5	5405		493.3	3907.5
490.4	5035		493.2	3695
490.3	4900		493.1	3702.5
490.2	5305		493	3720
490.1	5270		492.9	3750
490	5545		492.8	3612.5
489.9	5415		492.7	3502.5
489.8	5745		492.6	3495
489.7	5575		492.5	3587.5
489.6	5530		492.4	3425
489.5	5490		492.3	3407.5
489.4	5560		492.2	3450
489.3	5730		492.1	3395
489.2	5785		492	3442.5
489.1	5940		491.9	3375
489	6175		491.8	3355
488.9	6245		491.7	3325
488.8	6305		491.6	3427.5
488.7	7035		491.5	3350
488.6	7175		491.4	3170
488.5	7455		491.3	3260
488.4	7990		491.2	3292.5
488.3	8480		491.1	3380
488.2	9770		491	3300
488.1	10900		490.9	3305
488	11945		490.8	3395
487.9	13240		490.7	3297.5
487.8	15645		490.6	3485
487.7	18550		490.5	3420
487.6	22100		490.4	3387.5
487.5	26555		490.3	3405
487.4	32465		490.2	3465
487.3	38315		490.1	3422.5
487.2	45970		490	3465
487.1	53350		489.9	3500
487	61290		489.8	3577.5
486.9	68660		489.7	3557.5
486.8	75970		489.6	3667.5
486.7	80900		489.5	3705
486.6	84325		489.4	3632.5
486.5	84340		489.3	3775
486.4	81795		489.2	3875
486.3	77705		489.1	3910
486.2	71325		489	4100
486.1	63670		488.9	4347.5
486	54175		488.8	4642.5
485.9	46310		488.7	4795
485.8	39185		488.6	5085
485.7	32880		488.5	5447.5
485.6	27225		488.4	5917.5
485.5	22940		488.3	6555
485.4	19745		488.2	7337.5
485.3	17145		488.1	8132.5
485.2	14415		488	8960
485.1	12720		487.9	10002.5
485	10885		487.8	11317.5
484.9	10000		487.7	12722.5
484.8	8730		487.6	13595
484.7	8200		487.5	15317.5
484.6	7470		487.4	16915
484.5	6775		487.3	18432.5
484.4	6160		487.2	19600
484.3	5710		487.1	20995
484.2	5540		487	21695
484.1	5485		486.9	21865
484	5350		486.8	21747.5
483.9	5140		486.7	20932.5
483.8	4910		486.6	19965
483.7	4800		486.5	18810
483.6	4650		486.4	17007.5
483.5	4675		486.3	15140
483.4	4560		486.2	13377.5
483.3	4450		486.1	11665
483.2	4425		486	9872.5
483.1	4385		485.9	8580
483	4405		485.8	7157.5
482.9	4345		485.7	6315
482.8	4320		485.6	5482.5
482.7	4020		485.5	4812.5
482.6	4080		485.4	4402.5
482.5	4110		485.3	4255
482.4	4090		485.2	3882.5
482.3	3975		485.1	3735
482.2	4010		485	3740
482.1	3965		484.9	3535
482	3935		484.8	3452.5
481.9	3825		484.7	3382.5
481.8	3795		484.6	3272.5
481.7	3825		484.5	3117.5
481.6	3810		484.4	3225
481.5	3860		484.3	3362.5
481.4	3710		484.2	3152.5
481.3	3760		484.1	3120
481.2	3765		484	3145
481.1	3780		483.9	3147.5
481	3815		483.8	3137.5
480.9	3880		483.7	3000
480.8	3720		483.6	3005
480.7	3505		483.5	3135
480.6	3605		483.4	3052.5
480.5	3715		483.3	2942.5
480.4	3790		483.2	2930
480.3	3625		483.1	2995
480.2	3605		483	3117.5
480.1	3720		482.9	2975
480	3745		482.8	3022.5
479.9	3810		482.7	2992.5
479.8	3770		482.6	2952.5
479.7	3610		482.5	2987.5
479.6	3710		482.4	2915
479.5	3680		482.3	3020
479.4	3615		482.2	2937.5
479.3	3680		482.1	2825
479.2	3790		482	2750
479.1	3635		481.9	2957.5
479	3615		481.8	2930
478.9	3825		481.7	2977.5
478.8	3635		481.6	2955
478.7	3750		481.5	2900
478.6	3520		481.4	2932.5
478.5	3740		481.3	2845
478.4	3620		481.2	2987.5
478.3	3680		481.1	2957.5
478.2	3405		481	2955
478.1	3465		480.9	2812.5
478	3660		480.8	2892.5
477.9	3510		480.7	2877.5
477.8	3595		480.6	2907.5
477.7	3680		480.5	2830
477.6	3725		480.4	2775
477.5	3660		480.3	2840
477.4	3590		480.2	2950
477.3	3660		480.1	2877.5
477.2	3675		480	2870
477.1	3450		479.9	2770
477	3755		479.8	2922.5
476.9	3545		479.7	2905
476.8	3450		479.6	2937.5
476.7	3525		479.5	2922.5
476.6	3660		479.4	2910
476.5	3530		479.3	2820
476.4	3550		479.2	2792.5
476.3	3460		479.1	2785
476.2	3555		479	2812.5
476.1	3515		478.9	3060
476	3370		478.8	2867.5
475.9	3370		478.7	2892.5
475.8	3685		478.6	2907.5
475.7	3510		478.5	2767.5
475.6	3445		478.4	2760
475.5	3465		478.3	2867.5
475.4	3530		478.2	2892.5
475.3	3410		478.1	2882.5
475.2	3545		478	2765
475.1	3565		477.9	2917.5
475	3400		477.8	2917.5
474.9	3470		477.7	2895
474.8	3560		477.6	2877.5
474.7	3375		477.5	2820
474.6	3360		477.4	2732.5
474.5	3595		477.3	2740
474.4	3625		477.2	2802.5

## Sheet: Figure 1f
Perovskite			HBPs			Perovskite/HBPs
Wavenumber/cm-1	intensity		Wavenumber/cm-1	intensity		Wavenumber/cm-1	intensity
540.944	-0.66916		614.227	-0.44841		540.944	-2.61377
541.426	-0.60671		614.709	-0.42313		541.426	-2.50879
541.908	-0.43557		615.191	-0.39558		541.908	-2.25089
542.39	-0.18919		615.673	-0.36445		542.39	-1.88737
542.872	0.07881		616.155	-0.32965		542.872	-1.49329
543.355	0.31785		616.637	-0.29118		543.355	-1.1413
543.837	0.48823		617.12	-0.25084		543.837	-0.881
544.319	0.56777		617.602	-0.21124		544.319	-0.73624
544.801	0.54801		618.084	-0.17537		544.801	-0.7085
545.283	0.43598		618.566	-0.14634		545.283	-0.77558
545.765	0.25092		619.048	-0.12626		545.765	-0.89609
546.247	0.02608		619.53	-0.11571		546.247	-1.01417
546.729	-0.1964		620.012	-0.11392		546.729	-1.07102
547.212	-0.37593		620.494	-0.11757		547.212	-1.02342
547.694	-0.48809		620.976	-0.12347		547.694	-0.86027
548.176	-0.53115		621.459	-0.12762		548.176	-0.60722
548.658	-0.5267		621.941	-0.12673		548.658	-0.31754
549.14	-0.50626		622.423	-0.1192		549.14	-0.0501
549.622	-0.505		622.905	-0.10383		549.622	0.14438
550.104	-0.54937		623.387	-0.08172		550.104	0.23134
550.586	-0.65385		623.869	-0.05468		550.586	0.19559
551.068	-0.8208		624.351	-0.0257		551.068	0.03717
551.551	-1.04081		624.833	0.00231		551.551	-0.22464
552.033	-1.28835		625.316	0.02645		552.033	-0.55367
552.515	-1.53102		625.798	0.04511		552.515	-0.90293
552.997	-1.7312		626.28	0.0578		552.997	-1.22018
553.479	-1.86417		626.762	0.06511		553.479	-1.46456
553.961	-1.92018		627.244	0.06854		553.961	-1.61776
554.443	-1.91077		627.726	0.06958		554.443	-1.68841
554.926	-1.86056		628.208	0.06974		554.926	-1.70555
555.408	-1.80064		628.691	0.06981		555.408	-1.70571
555.89	-1.75506		629.173	0.07		555.89	-1.71968
556.372	-1.7407		629.655	0.06978		556.372	-1.76917
556.854	-1.76084		630.137	0.06818		556.854	-1.85893
557.336	-1.80995		630.619	0.06418		557.336	-1.97909
557.818	-1.87091		631.101	0.05678		557.818	-2.10643
558.3	-1.92161		631.583	0.04557		558.3	-2.20846
558.783	-1.93795		632.065	0.03137		558.783	-2.25326
559.265	-1.90693		632.548	0.01485		559.265	-2.22136
559.747	-1.82856		633.03	-0.00197		559.747	-2.11369
560.229	-1.72068		633.512	-0.0173		560.229	-1.9556
560.711	-1.61071		633.994	-0.02915		560.711	-1.78728
561.193	-1.53124		634.476	-0.03621		561.193	-1.65335
561.675	-1.50857		634.958	-0.03739		561.675	-1.59075
562.157	-1.5608		635.44	-0.03289		562.157	-1.62312
562.639	-1.69366		635.922	-0.02281		562.639	-1.75902
563.122	-1.90221		636.404	-0.00856		563.122	-1.98922
563.604	-2.16764		636.887	0.00817		563.604	-2.28879
564.086	-2.46121		637.369	0.02607		564.086	-2.61921
564.568	-2.74424		637.851	0.04353		564.568	-2.93257
565.05	-2.98209		638.333	0.05956		565.05	-3.18511
565.532	-3.14846		638.815	0.07396		565.532	-3.34726
566.014	-3.23635		639.297	0.08621		566.014	-3.41471
566.496	-3.26061		639.779	0.09683		566.496	-3.4117
566.979	-3.25137		640.261	0.1058		566.979	-3.3777
567.461	-3.24247		640.744	0.11312		567.461	-3.35733
567.943	-3.2646		641.226	0.1185		567.943	-3.38868
568.425	-3.33712		641.708	0.12143		568.425	-3.49499
568.907	-3.4679		642.19	0.12131		568.907	-3.68168
569.389	-3.64866		642.672	0.11743		569.389	-3.93471
569.871	-3.85884		643.154	0.10939		569.871	-4.22319
570.354	-4.0664		643.636	0.09739		570.354	-4.50337
570.836	-4.23869		644.119	0.08174		570.836	-4.72862
571.318	-4.34749		644.601	0.06361		571.318	-4.86232
571.8	-4.38274		645.083	0.04402		571.8	-4.8914
572.282	-4.35159		645.565	0.02427		572.282	-4.82872
572.764	-4.28004		646.047	0.00564		572.764	-4.70883
573.246	-4.19998		646.529	-0.01126		573.246	-4.57598
573.728	-4.14105		647.011	-0.02574		573.728	-4.47013
574.21	-4.12551		647.493	-0.0374		574.21	-4.42081
574.693	-4.16404		647.976	-0.04663		574.693	-4.44055
575.175	-4.25253		648.458	-0.05375		575.175	-4.52289
575.657	-4.37638		648.94	-0.05896		575.657	-4.64718
576.139	-4.50911		649.422	-0.06275		576.139	-4.77952
576.621	-4.62318		649.904	-0.06533		576.621	-4.88226
577.103	-4.69359		650.386	-0.0667		577.103	-4.92413
577.585	-4.70875		650.868	-0.06667		577.585	-4.89127
578.067	-4.67298		651.35	-0.06503		578.067	-4.79148
578.55	-4.60586		651.832	-0.06149		578.55	-4.6503
579.032	-4.53306		652.315	-0.05595		579.032	-4.50239
579.514	-4.4811		652.797	-0.04832		579.514	-4.38159
579.996	-4.46905		653.279	-0.03889		579.996	-4.31302
580.478	-4.50754		653.761	-0.02797		580.478	-4.30936
580.96	-4.59528		654.243	-0.01617		580.96	-4.36901
581.442	-4.72129		654.725	-0.00417		581.442	-4.47887
581.924	-4.86672		655.207	0.00751		581.924	-4.61614
582.407	-5.00934		655.689	0.01857		582.407	-4.75345
582.889	-5.12771		656.172	0.02902		582.889	-4.86538
583.371	-5.20859		656.654	0.03884		583.371	-4.93604
583.853	-5.24867		657.136	0.04824		583.853	-4.96196
584.335	-5.25704		657.618	0.05761		584.335	-4.95289
584.817	-5.24944		658.1	0.06715		584.817	-4.92707
585.299	-5.24395		658.582	0.07676		585.299	-4.90513
585.781	-5.25544		659.064	0.08624		585.781	-4.90415
586.264	-5.29394		659.546	0.09498		586.264	-4.93407
586.746	-5.36004		660.029	0.10248		586.746	-4.99485
587.228	-5.44796		660.511	0.10805		587.228	-5.07861
587.71	-5.54397		660.993	0.11127		587.71	-5.16918
588.192	-5.6323		661.475	0.11174		588.192	-5.24725
588.674	-5.69641		661.957	0.10967		588.674	-5.29413
589.156	-5.72493		662.439	0.10504		589.156	-5.2976
589.638	-5.71445		662.921	0.09867		589.638	-5.25559
590.12	-5.67131		663.403	0.09064		590.12	-5.17646
590.603	-5.60919		663.886	0.08135		590.603	-5.07759
591.085	-5.54562		664.368	0.07111		591.085	-4.98015
591.567	-5.49692		664.85	0.0595		591.567	-4.90366
592.049	-5.47572		665.332	0.04653		592.049	-4.86207
592.531	-5.48706		665.814	0.03169		592.531	-4.86085
593.013	-5.52912		666.296	0.01449		593.013	-4.89687
593.495	-5.59294		666.778	-0.00509		593.495	-4.95943
593.977	-5.66521		667.26	-0.02653		593.977	-5.03232
594.46	-5.73096		667.743	-0.04876		594.46	-5.09813
594.942	-5.77761		668.225	-0.06986		594.942	-5.14218
595.424	-5.79728		668.707	-0.08804		595.424	-5.15603
595.906	-5.79032		669.189	-0.1016		595.906	-5.14013
596.388	-5.76338		669.671	-0.10993		596.388	-5.10218
596.87	-5.72784		670.153	-0.11314		596.87	-5.05544
597.352	-5.69683		670.635	-0.11222		597.352	-5.01469
597.835	-5.68192		671.117	-0.10858		597.835	-4.99216
598.317	-5.69026		671.6	-0.10371		598.317	-4.99486
598.799	-5.72377		672.082	-0.09901		598.799	-5.02389
599.281	-5.77801		672.564	-0.09608		599.281	-5.07298
599.763	-5.84465		673.046	-0.09572		599.763	-5.13119
600.245	-5.91144		673.528	-0.09853		600.245	-5.18369
600.727	-5.96615		674.01	-0.10491		600.727	-5.21645
601.209	-5.99916		674.492	-0.11455		601.209	-5.21911
601.692	-6.0066		674.974	-0.12686		601.692	-5.18777
602.174	-5.98992		675.457	-0.14103		602.174	-5.12564
602.656	-5.95665		675.939	-0.15576		602.656	-5.04254
603.138	-5.91662		676.421	-0.17026		603.138	-4.95122
603.62	-5.88096		676.903	-0.18332		603.62	-4.86486
604.102	-5.85755		677.385	-0.19454		604.102	-4.79328
604.584	-5.85038		677.867	-0.20372		604.584	-4.74156
605.066	-5.85786		678.349	-0.21075		605.066	-4.70898
605.548	-5.87362		678.831	-0.21634		605.548	-4.68898
606.031	-5.88701		679.313	-0.22089		606.031	-4.6711
606.513	-5.88601		679.796	-0.225		606.513	-4.64364
606.995	-5.85923		680.278	-0.22945		606.995	-4.59631
607.477	-5.79989		680.76	-0.23436		607.477	-4.52327
607.959	-5.70669		681.242	-0.23993		607.959	-4.42481
608.441	-5.58435		681.724	-0.24624		608.441	-4.30714
608.923	-5.44205		682.206	-0.2531		608.923	-4.18114
609.405	-5.29088		682.688	-0.26021		609.405	-4.05826
609.888	-5.14051		683.17	-0.26737		609.888	-3.94818
610.37	-4.99731		683.653	-0.27458		610.37	-3.85655
610.852	-4.86285		684.135	-0.28153		610.852	-3.783
611.334	-4.734		684.617	-0.28823		611.334	-3.72176
611.816	-4.60392		685.099	-0.29457		611.816	-3.66238
612.298	-4.46332		685.581	-0.30085		612.298	-3.59175
612.78	-4.30374		686.063	-0.30678		612.78	-3.49805
613.263	-4.12016		686.545	-0.31254		613.263	-3.37252
613.745	-3.91154		687.028	-0.31804		613.745	-3.21254
614.227	-3.68264		687.51	-0.32309		614.227	-3.02216
614.709	-3.4415		687.992	-0.32807		614.709	-2.81021
615.191	-3.19843		688.474	-0.33278		615.191	-2.58802
615.673	-2.9623		688.956	-0.33744		615.673	-2.36566
616.155	-2.73973		689.438	-0.34242		616.155	-2.15035
616.637	-2.53331		689.92	-0.34784		616.637	-1.94445
617.12	-2.34283		690.402	-0.3539		617.12	-1.74612
617.602	-2.16442		690.885	-0.36078		617.602	-1.54949
618.084	-1.99371		691.367	-0.36829		618.084	-1.34851
618.566	-1.82574		691.849	-0.37654		618.566	-1.13747
619.048	-1.65829		692.331	-0.38501		619.048	-0.9145
619.53	-1.49118		692.813	-0.3935		619.53	-0.68229
620.012	-1.32701		693.295	-0.40153		620.012	-0.4474
620.494	-1.17		693.777	-0.40888		620.494	-0.21961
620.976	-1.02512		694.259	-0.41545		620.976	-0.00853
621.459	-0.89613		694.742	-0.42125		621.459	0.17799
621.941	-0.78525		695.224	-0.42647		621.941	0.33496
622.423	-0.69205		695.706	-0.43141		622.423	0.46145
622.905	-0.61439		696.188	-0.43667		622.905	0.55999
623.387	-0.54841		696.67	-0.44245		623.387	0.63594
623.869	-0.48939		697.152	-0.44904		623.869	0.69653
624.351	-0.43269		697.634	-0.45666		624.351	0.74882
624.833	-0.37518		698.116	-0.46508		624.833	0.79898
625.316	-0.31528		698.598	-0.47413		625.316	0.85072
625.798	-0.25391		699.081	-0.48349		625.798	0.90457
626.28	-0.19309		699.563	-0.49266		626.28	0.95875
626.762	-0.13664		700.045	-0.50134		626.762	1.00933
627.244	-0.08799		700.527	-0.50923		627.244	1.05221
627.726	-0.04961		701.009	-0.51644		627.726	1.08392
628.208	-0.02282		701.491	-0.52305		628.208	1.10242
628.691	-0.00738		701.973	-0.52927		628.691	1.10805
629.173	-0.00122		702.456	-0.53549		629.173	1.10318
629.655	-0.00126		702.938	-0.54212		629.655	1.09191
630.137	-0.00325		703.42	-0.54926		630.137	1.07961
630.619	-0.0032		703.902	-0.5572		630.619	1.07181
631.101	0.00279		704.384	-0.56574		631.101	1.07349
631.583	0.01717		704.866	-0.57478		631.583	1.08783
632.065	0.04148		705.348	-0.58403		632.065	1.11608
632.548	0.07555		705.83	-0.59327		632.548	1.15761
633.03	0.11855		706.312	-0.60231		633.03	1.21023
633.512	0.16914		706.795	-0.61095		633.512	1.27103
633.994	0.22621		707.277	-0.61939		633.994	1.33723
634.476	0.28878		707.759	-0.62751		634.476	1.40656
634.958	0.35654		708.241	-0.63564		634.958	1.47773
635.44	0.42956		708.723	-0.64385		635.44	1.55027
635.922	0.50786		709.205	-0.65217		635.922	1.62424
636.404	0.59111		709.687	-0.66047		636.404	1.69992
636.887	0.67831		710.17	-0.66846		636.887	1.77742
637.369	0.76744		710.652	-0.67594		637.369	1.85583
637.851	0.85603		711.134	-0.68251		637.851	1.93384
638.333	0.94084		711.616	-0.68796		638.333	2.00924
638.815	1.01892		712.098	-0.6923		638.815	2.07985
639.297	1.08775		712.58	-0.69553		639.297	2.14357
639.779	1.14571		713.062	-0.69834		639.779	2.19871
640.261	1.19207		713.544	-0.70123		640.261	2.24454
640.744	1.22723		714.027	-0.70511		640.744	2.28124
641.226	1.25241		714.509	-0.71077		641.226	2.3096
641.708	1.26958		714.991	-0.7189		641.708	2.33108
642.19	1.28072		715.473	-0.72972		642.19	2.3473
642.672	1.28809		715.955	-0.74351		642.672	2.35997
643.154	1.29353		716.437	-0.75978		643.154	2.37027
643.636	1.29825		716.919	-0.77772		643.636	2.37881
644.119	1.30271		717.401	-0.79644		644.119	2.38569
644.601	1.30691		717.884	-0.81503		644.601	2.39054
645.083	1.31023		718.366	-0.8325		645.083	2.39264
645.565	1.31216		718.848	-0.84794		645.565	2.39159
646.047	1.31192		719.33	-0.86095		646.047	2.38703
646.529	1.30929		719.812	-0.87142		646.529	2.3794
647.011	1.30438		720.294	-0.87957		647.011	2.36953
647.493	1.29796		720.776	-0.88558		647.493	2.35887
647.976	1.29088		721.258	-0.89026		647.976	2.34914
648.458	1.28455		721.74	-0.89381		648.458	2.34224
648.94	1.28009		722.223	-0.89682		648.94	2.33943
649.422	1.27875		722.705	-0.89949		649.422	2.34171
649.904	1.28097		723.187	-0.90183		649.904	2.349
650.386	1.28692		723.669	-0.90383		650.386	2.36074
650.868	1.29633		724.151	-0.90518		650.868	2.37573
651.35	1.3087		724.633	-0.9061		651.35	2.39257
651.832	1.32317		725.115	-0.90628		651.832	2.40999
652.315	1.33914		725.597	-0.90591		652.315	2.42705
652.797	1.35596		726.08	-0.9053		652.797	2.44315
653.279	1.37336		726.562	-0.90474		653.279	2.45843
653.761	1.39108		727.044	-0.90444		653.761	2.47326
654.243	1.40907		727.526	-0.90469		654.243	2.48834
654.725	1.42714		728.008	-0.90569		654.725	2.50426
655.207	1.44531		728.49	-0.90724		655.207	2.5214
655.689	1.46328		728.972	-0.90935		655.689	2.53987
656.172	1.48074		729.455	-0.9117		656.172	2.55935
656.654	1.49725		729.937	-0.9141		656.654	2.57905
657.136	1.51249		730.419	-0.91645		657.136	2.59811
657.618	1.52601		730.901	-0.91874		657.618	2.61555
658.1	1.53761		731.383	-0.92118		658.1	2.63048
658.582	1.54715		731.865	-0.92406		658.582	2.64224
659.064	1.55475		732.347	-0.92779		659.064	2.6504
659.547	1.56054		732.829	-0.93255		659.547	2.65496
660.029	1.56478		733.312	-0.93876		660.029	2.65605
660.511	1.56771		733.794	-0.94631		660.511	2.65389
660.993	1.56964		734.276	-0.95499		660.993	2.64887
661.475	1.57068		734.758	-0.96432		661.475	2.64129
661.957	1.57086		735.24	-0.97388		661.957	2.63132
662.439	1.57012		735.722	-0.98287		662.439	2.61905
662.921	1.56832		736.204	-0.991		662.921	2.60425
663.404	1.56517		736.686	-0.99797		663.404	2.58674
663.886	1.56046		737.168	-1.00376		663.886	2.56628
664.368	1.55386		737.651	-1.00859		664.368	2.54261
664.85	1.5453		738.133	-1.01315		664.85	2.51567
665.332	1.53453		738.615	-1.01794		665.332	2.48565
665.814	1.52167		739.097	-1.02375		665.814	2.45315
666.296	1.507		739.579	-1.03099		666.296	2.4193
666.778	1.49103		740.061	-1.04007		666.778	2.38562
667.26	1.47457		740.543	-1.05086		667.26	2.35416
667.743	1.45872		741.025	-1.06298		667.743	2.32705
668.225	1.44436		741.508	-1.07602		668.225	2.30567
668.707	1.43234		741.99	-1.08918		668.707	2.29061
669.189	1.42292		742.472	-1.10177		669.189	2.28142
669.671	1.41596		742.954	-1.11338		669.671	2.27682
670.153	1.41112		743.436	-1.12331		670.153	2.27534
670.635	1.40781		743.918	-1.13154		670.635	2.27546
671.117	1.40559		744.4	-1.13821		671.117	2.27627
671.6	1.404		744.883	-1.14338		671.6	2.27713
672.082	1.40267		745.365	-1.14737		672.082	2.27769
672.564	1.40143		745.847	-1.15048		672.564	2.27793
673.046	1.39984		746.329	-1.1529		673.046	2.27774
673.528	1.39763		746.811	-1.15483		673.528	2.27709
674.01	1.39449		747.293	-1.15637		674.01	2.27577
674.492	1.39008		747.775	-1.15752		674.492	2.27345
674.975	1.38408		748.257	-1.15838		674.975	2.26985
675.457	1.37627		748.74	-1.15885		675.457	2.26459
675.939	1.36659		749.222	-1.15932		675.939	2.25745
676.421	1.35525		749.704	-1.1599		676.421	2.24832
676.903	1.34246		750.186	-1.16099		676.903	2.23739
677.385	1.32886		750.668	-1.16278		677.385	2.22512
677.867	1.31511		751.15	-1.16547		677.867	2.2121
678.349	1.302		751.632	-1.16896		678.349	2.19907
678.832	1.29015		752.114	-1.17306		678.832	2.18672
679.314	1.28016		752.596	-1.17745		679.314	2.17571
679.796	1.27227		753.079	-1.18154		679.796	2.16625
680.278	1.26667		753.561	-1.18503		680.278	2.15847
680.76	1.26296		754.043	-1.18722		680.76	2.15205
681.242	1.26076		754.525	-1.188		681.242	2.14651
681.724	1.25939		755.007	-1.18728		681.724	2.14122
682.206	1.25815		755.489	-1.18515		682.206	2.13539
682.688	1.25634		755.971	-1.18211		682.688	2.12841
683.171	1.25342		756.453	-1.17846		683.171	2.11983
683.653	1.2489		756.936	-1.1746		683.653	2.10927
684.135	1.24266		757.418	-1.17083		684.135	2.09673
684.617	1.23463		757.9	-1.16725		684.617	2.08229
685.099	1.22498		758.382	-1.16347		685.099	2.06624
685.581	1.21408		758.864	-1.15906		685.581	2.04904
686.063	1.2023		759.346	-1.15354		686.063	2.03103
686.545	1.1901		759.828	-1.14621		686.545	2.01276
687.028	1.17788		760.311	-1.13655		687.028	1.99464
687.51	1.16596		760.793	-1.12408		687.51	1.97696
687.992	1.15477		761.275	-1.10869		687.992	1.96017
688.474	1.14433		761.757	-1.09048		688.474	1.94441
688.956	1.13484		762.239	-1.06955		688.956	1.92991
689.438	1.12632		762.721	-1.0463		689.438	1.91682
689.92	1.11869		763.203	-1.02082		689.92	1.90508
690.403	1.11171		763.685	-0.99332		690.403	1.89454
690.885	1.10522		764.168	-0.9638		690.885	1.88501
691.367	1.09887		764.65	-0.93204		691.367	1.87608
691.849	1.09238		765.132	-0.89766		691.849	1.86727
692.331	1.08537		765.614	-0.86046		692.331	1.85803
692.813	1.07756		766.096	-0.82012		692.813	1.84793
693.295	1.06872		766.578	-0.77676		693.295	1.83654
693.777	1.05874		767.06	-0.73056		693.777	1.8236
694.26	1.04764		767.542	-0.68213		694.26	1.80912
694.742	1.03552		768.024	-0.63247		694.742	1.79327
695.224	1.0227		768.507	-0.58217		695.224	1.77642
695.706	1.00958		768.989	-0.53213		695.706	1.75907
696.188	0.99653		769.471	-0.48306		696.188	1.74175
696.67	0.98396		769.953	-0.43536		696.67	1.72503
697.152	0.97227		770.435	-0.38871		697.152	1.70926
697.634	0.96168		770.917	-0.34293		697.634	1.69468
698.116	0.95225		771.399	-0.29761		698.116	1.6812
698.599	0.94398		771.881	-0.25234		698.599	1.66872
699.081	0.93662		772.364	-0.20673		699.081	1.65686
699.563	0.92996		772.846	-0.16107		699.563	1.64525
700.045	0.92366		773.328	-0.11588		700.045	1.63351
700.527	0.91743		773.81	-0.07213		700.527	1.62138
701.009	0.91114		774.292	-0.03074		701.009	1.60881
701.491	0.90464		774.774	0.00709		701.491	1.59582
701.973	0.89794		775.256	0.04048		701.973	1.58269
702.456	0.89115		775.739	0.06912		702.456	1.56974
702.938	0.88445		776.221	0.093		702.938	1.55732
703.42	0.87813		776.703	0.11284		703.42	1.54577
703.902	0.87223		777.185	0.12954		703.902	1.53524
704.384	0.86692		777.667	0.14418		704.384	1.52583
704.866	0.86217		778.149	0.15758		704.866	1.51738
705.348	0.85794		778.631	0.17054		705.348	1.50962
705.83	0.854		779.113	0.18305		705.83	1.50221
706.313	0.85021		779.596	0.19492		706.313	1.49483
706.795	0.8462		780.078	0.20545		706.795	1.48709
707.277	0.84189		780.56	0.21365		707.277	1.47881
707.759	0.83709		781.042	0.2189		707.759	1.46989
708.241	0.83172		781.524	0.22071		708.241	1.46038
708.723	0.82586		782.006	0.21909		708.723	1.45047
709.205	0.81961		782.488	0.21443		709.205	1.44033
709.687	0.81316		782.97	0.20774		709.687	1.43031
710.17	0.80678		783.452	0.20001		710.17	1.42065
710.652	0.80064		783.935	0.19225		710.652	1.41156
711.134	0.79504		784.417	0.18526		711.134	1.40318
711.616	0.79008		784.899	0.17924		711.616	1.39555
712.098	0.7859		785.381	0.17428		712.098	1.38868
712.58	0.78261		785.863	0.16951		712.58	1.38249
713.062	0.78027		786.345	0.1642		713.062	1.37685
713.544	0.77885		786.827	0.15747		713.544	1.37166
714.027	0.77832		787.309	0.14841		714.027	1.36672
714.509	0.77862		787.792	0.13692		714.509	1.36185
714.991	0.77967		788.274	0.12291		714.991	1.35692
715.473	0.78131		788.756	0.10718		715.473	1.35175
715.955	0.78339		789.238	0.09043		715.955	1.34612
716.437	0.78571		789.72	0.07376		716.437	1.33996
716.919	0.78801		790.202	0.05777		716.919	1.33307
717.401	0.79005		790.684	0.04296		717.401	1.32543
717.884	0.79156		791.166	0.02923		717.884	1.31705
718.366	0.7923		791.649	0.01608		718.366	1.30796
718.848	0.79217		792.131	0.00242		718.848	1.29839
719.33	0.791		792.613	-0.01246		719.33	1.28849
719.812	0.78884		793.095	-0.02986		719.812	1.27852
720.294	0.78576		793.577	-0.05028		720.294	1.26867
720.776	0.78195		794.059	-0.07391		720.776	1.25912
721.258	0.77765		794.541	-0.10057		721.258	1.24998
721.74	0.77312		795.023	-0.12964		721.74	1.24124
722.223	0.76857		795.506	-0.16013		722.223	1.23277
722.705	0.76421		795.988	-0.19124		722.705	1.22436
723.187	0.76011		796.47	-0.22237		723.187	1.21582
723.669	0.75622		796.952	-0.25303		723.669	1.20694
724.151	0.75251		797.434	-0.2835		724.151	1.19759
724.633	0.74881		797.916	-0.31388		724.633	1.18761
725.115	0.74486		798.398	-0.34489		725.115	1.17704
725.597	0.74058		798.88	-0.37682		725.597	1.16607
726.08	0.73572		799.362	-0.40997		726.08	1.1548
726.562	0.73029		799.845	-0.44414		726.562	1.14354
727.044	0.72422		800.327	-0.47903		727.044	1.13249
727.526	0.71765		800.809	-0.51354		727.526	1.12185
728.008	0.71076		801.291	-0.54707		728.008	1.11176
728.49	0.70378		801.773	-0.57852		728.49	1.10227
728.972	0.69695		802.255	-0.60749		728.972	1.09334
729.455	0.69053		802.737	-0.63378		729.455	1.08496
729.937	0.68468		803.22	-0.6581		729.937	1.07691
730.419	0.67963		803.702	-0.68093		730.419	1.06914
730.901	0.67535		804.184	-0.70369		730.901	1.0615
731.383	0.67193		804.666	-0.72747		731.383	1.05399
731.865	0.66929		805.148	-0.75337		731.865	1.04657
732.347	0.66738		805.63	-0.78189		732.347	1.0393
732.829	0.66599		806.112	-0.81333		732.829	1.03209
733.312	0.66497		806.594	-0.8472		733.312	1.02501
733.794	0.66408		807.077	-0.88279		733.794	1.01791
734.276	0.66311		807.559	-0.9192		734.276	1.01066
734.758	0.66179		808.041	-0.95523		734.758	1.00307
735.24	0.65984		808.523	-0.99048		735.24	0.99491
735.722	0.65705		809.005	-1.02456		735.722	0.986
736.204	0.65318		809.487	-1.05747		736.204	0.97609
736.686	0.64809		809.969	-1.08969		736.686	0.96514
737.169	0.64168		810.451	-1.12204		737.169	0.95324
737.651	0.63401		810.934	-1.15501		737.651	0.94046
738.133	0.62517		811.416	-1.1892		738.133	0.92704
738.615	0.61542		811.898	-1.22482		738.615	0.91335
739.097	0.60511		812.38	-1.26176		739.097	0.89975
739.579	0.5946		812.862	-1.29953		739.579	0.88656
740.061	0.58436		813.344	-1.33752		740.061	0.87399
740.543	0.57465		813.826	-1.37513		740.543	0.86218
741.025	0.56584		814.308	-1.41177		741.025	0.85121
741.508	0.558		814.79	-1.44753		741.508	0.84092
741.99	0.55123		815.273	-1.48222		741.99	0.83112
742.472	0.54535		815.755	-1.51653		742.472	0.82158
742.954	0.54019		816.237	-1.55096		742.954	0.81207
743.436	0.53547		816.719	-1.58633		743.436	0.80241
743.918	0.53098		817.201	-1.62311		743.918	0.79248
744.4	0.5264		817.683	-1.66152		744.4	0.78225
744.883	0.52161		818.165	-1.70146		744.883	0.77181
745.365	0.51651		818.648	-1.74253		745.365	0.76123
745.847	0.51113		819.13	-1.78401		745.847	0.75064
746.329	0.50554		819.612	-1.82523		746.329	0.74016
746.811	0.49978		820.094	-1.86537		746.811	0.72981
747.293	0.49401		820.576	-1.90403		747.293	0.71957
747.775	0.48828		821.058	-1.94123		747.775	0.70938
748.257	0.48257		821.54	-1.97705		748.257	0.69906
748.74	0.47686		822.022	-2.01219		748.74	0.68847
749.222	0.47103		822.505	-2.04726		749.222	0.67742
749.704	0.46498		822.987	-2.08306		749.704	0.66583
750.186	0.45859		823.469	-2.11989		750.186	0.65365
750.668	0.45176		823.951	-2.15814		750.668	0.64084
751.15	0.44453		824.433	-2.19772		751.15	0.62762
751.632	0.43692		824.915	-2.23823		751.632	0.6141
752.114	0.42903		825.397	-2.27927		752.114	0.60045
752.597	0.42107		825.879	-2.32013		752.597	0.58689
753.079	0.41309		826.362	-2.36032		753.079	0.57349
753.561	0.40523		826.844	-2.39974		753.561	0.56035
754.043	0.39754		827.326	-2.43818		754.043	0.54742
754.525	0.38995		827.808	-2.47596		754.525	0.53461
755.007	0.38239		828.29	-2.51336		755.007	0.52176
755.489	0.3747		828.772	-2.55079		755.489	0.50867
755.971	0.36672		829.254	-2.58855		755.971	0.49522
756.453	0.35831		829.736	-2.62684		756.453	0.48123
756.936	0.34937		830.218	-2.66556		756.936	0.46664
757.418	0.33995		830.701	-2.70451		757.418	0.45144
757.9	0.33008		831.183	-2.74338		757.9	0.43572
758.382	0.31995		831.665	-2.78159		758.382	0.41961
758.864	0.30974		832.147	-2.81902		758.864	0.40328
759.346	0.2997		832.629	-2.85559		759.346	0.38689
759.828	0.29002		833.111	-2.89148		759.828	0.37064
760.311	0.28084		833.593	-2.9268		760.311	0.35471
760.793	0.27219		834.076	-2.96226		760.793	0.33919
761.275	0.26411		834.558	-2.99824		761.275	0.3242
761.757	0.25652		835.04	-3.03525		761.757	0.30975
762.239	0.24926		835.522	-3.0734		762.239	0.29589
762.721	0.24218		836.004	-3.11267		762.721	0.28257
763.203	0.23518		836.486	-3.15278		763.203	0.26972
763.685	0.22807		836.968	-3.19331		763.685	0.25722
764.168	0.22078		837.45	-3.23378		764.168	0.24499
764.65	0.21324		837.933	-3.27368		764.65	0.2328
765.132	0.20541		838.415	-3.31261		765.132	0.22054
765.614	0.19721		838.897	-3.35067		765.614	0.20799
766.096	0.18863		839.379	-3.38796		766.096	0.19499
766.578	0.17963		839.861	-3.42468		766.578	0.18136
767.06	0.17012		840.343	-3.46144		767.06	0.16697
767.542	0.16009		840.825	-3.49863		767.542	0.15174
768.024	0.14943		841.307	-3.53665		768.024	0.13569
768.507	0.13816		841.79	-3.5754		768.507	0.11879
768.989	0.12629		842.272	-3.61508		768.989	0.10116
769.471	0.11384		842.754	-3.6553		769.471	0.08291
769.953	0.10089		843.236	-3.69565		769.953	0.06419
770.435	0.08756		843.718	-3.73583		770.435	0.04518
770.917	0.07399		844.2	-3.77564		770.917	0.02603
771.399	0.06027		844.682	-3.81479		771.399	0.00689
771.881	0.04647		845.164	-3.85357		771.881	-0.01207
772.364	0.03264		845.646	-3.89219		772.364	-0.03079
772.846	0.01885		846.129	-3.93114		772.846	-0.04915
773.328	0.00512		846.611	-3.97072		773.328	-0.06703
773.81	-0.00856		847.093	-4.01133		773.81	-0.08441
774.292	-0.02208		847.575	-4.05318		774.292	-0.10119
774.774	-0.03542		848.057	-4.09606		774.774	-0.11739
775.256	-0.0485		848.539	-4.13988		775.256	-0.13296
775.739	-0.06124		849.021	-4.18393		775.739	-0.14796
776.221	-0.07354		849.504	-4.22792		776.221	-0.16248
776.703	-0.0853		849.986	-4.27104		776.703	-0.17664
777.185	-0.09656		850.468	-4.31299		777.185	-0.19064
777.667	-0.10728		850.95	-4.35358		777.667	-0.2046
778.149	-0.11759		851.432	-4.39261		778.149	-0.21872
778.631	-0.12751		851.914	-4.43036		778.631	-0.23313
779.113	-0.13728		852.396	-4.46696		779.113	-0.24789
779.596	-0.1469		852.878	-4.50289		779.596	-0.26301
780.078	-0.15654		853.361	-4.53836		780.078	-0.27843
780.56	-0.16616		853.843	-4.57346		780.56	-0.29404
781.042	-0.17582		854.325	-4.60839		781.042	-0.30965
781.524	-0.18546		854.807	-4.64327		781.524	-0.32514
782.006	-0.19503		855.289	-4.67778		782.006	-0.34037
782.488	-0.20445		855.771	-4.71202		782.488	-0.35529
782.97	-0.21373		856.253	-4.746		782.97	-0.36992
783.452	-0.22294		856.735	-4.77972		783.452	-0.38437
783.935	-0.2322		857.217	-4.81338		783.935	-0.39882
784.417	-0.24166		857.7	-4.84717		784.417	-0.41351
784.899	-0.25155		858.182	-4.8813		784.899	-0.42866
785.381	-0.26205		858.664	-4.91596		785.381	-0.44444
785.863	-0.27339		859.146	-4.95126		785.863	-0.46103
786.345	-0.28559		859.628	-4.9869		786.345	-0.47849
786.827	-0.29871		860.11	-5.02258		786.827	-0.49677
787.309	-0.31262		860.592	-5.0577		787.309	-0.51573
787.792	-0.32717		861.074	-5.09175		787.792	-0.53522
788.274	-0.34208		861.557	-5.12394		788.274	-0.55499
788.756	-0.3572		862.039	-5.15377		788.756	-0.57483
789.238	-0.37223		862.521	-5.18083		789.238	-0.59449
789.72	-0.38711		863.003	-5.20484		789.72	-0.61387
790.202	-0.4017		863.485	-5.22598		790.202	-0.63286
790.684	-0.41609		863.967	-5.24446		790.684	-0.65142
791.167	-0.43029		864.449	-5.26058		791.167	-0.6695
791.649	-0.4444		864.932	-5.27484		791.649	-0.68719
792.131	-0.45852		865.414	-5.28764		792.131	-0.70452
792.613	-0.4727		865.896	-5.29928		792.613	-0.72157
793.095	-0.48689		866.378	-5.31005		793.095	-0.73838
793.577	-0.50102		866.86	-5.31997		793.577	-0.75502
794.059	-0.515		867.342	-5.32883		794.059	-0.77162
794.541	-0.52868		867.824	-5.33662		794.541	-0.78822
795.024	-0.54197		868.306	-5.34315		795.024	-0.80493
795.506	-0.5549		868.788	-5.34843		795.506	-0.82192
795.988	-0.56743		869.271	-5.35254		795.988	-0.83922
796.47	-0.57978		869.753	-5.3554		796.47	-0.85698
796.952	-0.59212		870.235	-5.35729		796.952	-0.87522
797.434	-0.60465		870.717	-5.35843		797.434	-0.89393
797.916	-0.61757		871.199	-5.35901		797.916	-0.91308
798.398	-0.63105		871.681	-5.35902		798.398	-0.93249
798.88	-0.6451		872.163	-5.35868		798.88	-0.95199
799.363	-0.65976		872.645	-5.35758		799.363	-0.97145
799.845	-0.67484		873.128	-5.35572		799.845	-0.99066
800.327	-0.6902		873.61	-5.3526		800.327	-1.00948
800.809	-0.70564		874.092	-5.34812		800.809	-1.02785
801.291	-0.72091		874.574	-5.34209		801.291	-1.04578
801.773	-0.73591		875.056	-5.3345		801.773	-1.06333
802.255	-0.75057		875.538	-5.32544		802.255	-1.08063
802.737	-0.76485		876.02	-5.31503		802.737	-1.09775
803.22	-0.77884		876.503	-5.30387		803.22	-1.11493
803.702	-0.79261		876.985	-5.29204		803.702	-1.13221
804.184	-0.80622		877.467	-5.27996		804.184	-1.14962
804.666	-0.81972		877.949	-5.26782		804.666	-1.16719
805.148	-0.83311		878.431	-5.25572		805.148	-1.18484
805.63	-0.84628		878.913	-5.24356		805.63	-1.20248
806.112	-0.85921		879.395	-5.23115		806.112	-1.22001
806.595	-0.87176		879.877	-5.21838		806.595	-1.23732
807.077	-0.88389		880.36	-5.20516		807.077	-1.25439
807.559	-0.89561		880.842	-5.19137		807.559	-1.27125
808.041	-0.90698		881.324	-5.17704		808.041	-1.2879
808.523	-0.91816		881.806	-5.16234		808.523	-1.30444
809.005	-0.92933		882.288	-5.14759		809.005	-1.32092
809.487	-0.9407		882.77	-5.13298		809.487	-1.33745
809.969	-0.95243		883.252	-5.11862		809.969	-1.35402
810.452	-0.96463		883.734	-5.1047		810.452	-1.37064
810.934	-0.97731		884.216	-5.09103		810.934	-1.38727
811.416	-0.99043		884.699	-5.07759		811.416	-1.40381
811.898	-1.00383		885.181	-5.06391		811.898	-1.4202
812.38	-1.01737		885.663	-5.04977		812.38	-1.43641
812.862	-1.03088		886.145	-5.03477		812.862	-1.45241
813.344	-1.04419		886.627	-5.01902		813.344	-1.46824
813.826	-1.0573		887.109	-5.00242		813.826	-1.484
814.308	-1.07025		887.591	-4.98516		814.308	-1.49979
814.791	-1.08319		888.073	-4.96754		814.791	-1.51576
815.273	-1.09627		888.556	-4.94997		815.273	-1.53204
815.755	-1.10975		889.038	-4.93285		815.755	-1.5487
816.237	-1.12375		889.52	-4.91637		816.237	-1.56572
816.719	-1.13834		890.002	-4.90064		816.719	-1.58305
817.201	-1.15349		890.484	-4.88545		817.201	-1.60063
817.683	-1.16902		890.966	-4.87051		817.683	-1.61823
818.165	-1.18473		891.448	-4.85552		818.165	-1.63572
818.648	-1.20028		891.931	-4.83977		818.648	-1.65296
819.13	-1.21532		892.413	-4.82317		819.13	-1.66985
819.612	-1.22962		892.895	-4.80542		819.612	-1.68638
820.094	-1.243		893.377	-4.78641		820.094	-1.70259
820.576	-1.25535		893.859	-4.76656		820.576	-1.7186
821.058	-1.26672		894.341	-4.74594		821.058	-1.73455
821.54	-1.27728		894.823	-4.72518		821.54	-1.75063
822.023	-1.28722		895.305	-4.70456		822.023	-1.76694
822.505	-1.2968		895.788	-4.68419		822.505	-1.78365
822.987	-1.30622		896.27	-4.66437		822.987	-1.80079
823.469	-1.31571		896.752	-4.645		823.469	-1.81842
823.951	-1.32542		897.234	-4.62558		823.951	-1.83648
824.433	-1.33544		897.716	-4.606		824.433	-1.85487
824.915	-1.34579		898.198	-4.58577		824.915	-1.87354
825.397	-1.35652		898.68	-4.56469		825.397	-1.89236
825.88	-1.36762		899.162	-4.54266		825.88	-1.91119
826.362	-1.37908		899.644	-4.51968		826.362	-1.92998
826.844	-1.39087		900.127	-4.49614		826.844	-1.94854
827.326	-1.40305		900.609	-4.47226		827.326	-1.96686
827.808	-1.41553		901.091	-4.44832		827.808	-1.98475
828.29	-1.42828		901.573	-4.42464		828.29	-2.00215
828.772	-1.44123		902.055	-4.4013		828.772	-2.01898
829.254	-1.45423		902.537	-4.37831		829.254	-2.03519
829.736	-1.46712		903.019	-4.35527		829.736	-2.0507
830.219	-1.47972		903.501	-4.33199		830.219	-2.06562
830.701	-1.49187		903.984	-4.30795		830.701	-2.07996
831.183	-1.5035		904.466	-4.28296		831.183	-2.09391
831.665	-1.51453		904.948	-4.25663		831.665	-2.10758
832.147	-1.52507		905.43	-4.22914		832.147	-2.12126
832.629	-1.53516		905.912	-4.2006		832.629	-2.13513
833.111	-1.54509		906.394	-4.17132		833.111	-2.1494
833.593	-1.55502		906.876	-4.14148		833.593	-2.1642
834.076	-1.56523		907.359	-4.1115		834.076	-2.17968
834.558	-1.57581		907.841	-4.08167		834.558	-2.19583
835.04	-1.58694		908.323	-4.05199		835.04	-2.21264
835.522	-1.5986		908.805	-4.02216		835.522	-2.23007
836.004	-1.61074		909.287	-3.99228		836.004	-2.24802
836.486	-1.62325		909.769	-3.96195		836.486	-2.26637
836.968	-1.63592		910.251	-3.93098		836.968	-2.28499
837.45	-1.64858		910.733	-3.89925		837.45	-2.30379
837.933	-1.66107		911.216	-3.86688		837.933	-2.32269
838.415	-1.67325		911.698	-3.83406		838.415	-2.34152
838.897	-1.68505		912.18	-3.801		838.897	-2.36024
839.379	-1.69645		912.662	-3.76829		839.379	-2.37866
839.861	-1.70744		913.144	-3.73602		839.861	-2.39669
840.343	-1.71808		913.626	-3.70452		840.343	-2.4142
840.825	-1.7284		914.108	-3.67376		840.825	-2.43107
841.308	-1.73847		914.59	-3.64366		841.308	-2.44721
841.79	-1.74835		915.072	-3.61371		841.79	-2.46257
842.272	-1.75804		915.555	-3.58371		842.272	-2.47716
842.754	-1.7676		916.037	-3.55317		842.754	-2.49106
843.236	-1.77714		916.519	-3.52178		843.236	-2.50447
843.718	-1.78666		917.001	-3.48955		843.718	-2.51749
844.2	-1.79627		917.483	-3.45637		844.2	-2.53042
844.682	-1.80608		917.965	-3.42254		844.682	-2.54341
845.164	-1.81613		918.447	-3.38827		845.164	-2.55664
845.647	-1.82653		918.929	-3.35375		845.647	-2.57023
846.129	-1.8372		919.412	-3.31919		846.129	-2.58426
846.611	-1.84817		919.894	-3.28448		846.611	-2.59878
847.093	-1.85934		920.376	-3.24942		847.093	-2.61372
847.575	-1.87056		920.858	-3.21372		847.575	-2.62905
848.057	-1.88172		921.34	-3.17688		848.057	-2.64479
848.539	-1.89272		921.822	-3.13859		848.539	-2.66091
849.021	-1.90345		922.304	-3.09875		849.021	-2.6774
849.504	-1.91396		922.786	-3.05727		849.504	-2.69439
849.986	-1.92427		923.269	-3.01475		849.986	-2.71189
850.468	-1.93451		923.751	-2.97148		850.468	-2.72998
850.95	-1.94488		924.233	-2.92827		850.95	-2.74879
851.432	-1.95557		924.715	-2.88591		851.432	-2.76825
851.914	-1.96672		925.197	-2.84471		851.914	-2.78834
852.396	-1.97852		925.679	-2.80507		852.396	-2.80897
852.878	-1.99096		926.161	-2.76708		852.878	-2.82994
853.361	-2.00406		926.643	-2.73025		853.361	-2.85108
853.843	-2.01769		927.126	-2.69428		853.843	-2.8722
854.325	-2.03174		927.608	-2.65836		854.325	-2.89311
854.807	-2.046		928.09	-2.6221		854.807	-2.91366
855.289	-2.06032		928.572	-2.5851		855.289	-2.93373
855.771	-2.07453		929.054	-2.54715		855.771	-2.95333
856.253	-2.08855		929.536	-2.50856		856.253	-2.97239
856.736	-2.10232		930.018	-2.46953		856.736	-2.99097
857.217	-2.11581		930.5	-2.43056		857.217	-3.00909
857.7	-2.12903		930.982	-2.39204		857.7	-3.02678
858.182	-2.14199		931.465	-2.35428		858.182	-3.04408
858.664	-2.1547		931.947	-2.31728		858.664	-3.06103
859.146	-2.16717		932.429	-2.28074		859.146	-3.07767
859.628	-2.17935		932.911	-2.24436		859.628	-3.09407
860.11	-2.19128		933.393	-2.20753		860.11	-3.11034
860.592	-2.20293		933.875	-2.16987		860.592	-3.12656
861.075	-2.21438		934.357	-2.13116		861.075	-3.14291
861.557	-2.22569		934.84	-2.09141		861.557	-3.15953
862.039	-2.23705		935.322	-2.05112		862.039	-3.17659
862.521	-2.2486		935.804	-2.01089		862.521	-3.19418
863.003	-2.26055		936.286	-1.97152		863.003	-3.21239
863.485	-2.27306		936.768	-1.9336		863.485	-3.23121
863.967	-2.28629		937.25	-1.89775		863.967	-3.25062
864.449	-2.30035		937.732	-1.86416		864.449	-3.2705
864.932	-2.31524		938.215	-1.83263		864.932	-3.2908
865.414	-2.33085		938.697	-1.80255		865.414	-3.31129
865.896	-2.3471		939.179	-1.77334		865.896	-3.33201
866.378	-2.36374		939.661	-1.74409		866.378	-3.3528
866.86	-2.38059		940.143	-1.71429		866.86	-3.37365
867.342	-2.39742		940.625	-1.68346		867.342	-3.39461
867.824	-2.41405		941.107	-1.65159		867.824	-3.41568
868.306	-2.43033		941.589	-1.61918		868.306	-3.43689
868.789	-2.44618		942.071	-1.58673		868.789	-3.45824
869.271	-2.46154		942.554	-1.55484		869.271	-3.47973
869.753	-2.47642		943.036	-1.52432		869.753	-3.50125
870.235	-2.49084		943.518	-1.49545		870.235	-3.52272
870.717	-2.50487		944	-1.46825		870.717	-3.54407
871.199	-2.51856		944.482	-1.4423		871.199	-3.5652
871.681	-2.53205		944.964	-1.41702		871.681	-3.58605
872.163	-2.54541		945.446	-1.3918		872.163	-3.60666
872.645	-2.55881		945.928	-1.36585		872.645	-3.62714
873.128	-2.57233		946.41	-1.33875		873.128	-3.6476
873.61	-2.58617		946.893	-1.31052		873.61	-3.6682
874.092	-2.60039		947.375	-1.28135		874.092	-3.68909
874.574	-2.61508		947.857	-1.25194		874.574	-3.71035
875.056	-2.63028		948.339	-1.2229		875.056	-3.73207
875.538	-2.64599		948.821	-1.19512		875.538	-3.7541
876.02	-2.66213		949.303	-1.1691		876.02	-3.77639
876.503	-2.67855		949.785	-1.14514		876.503	-3.79877
876.985	-2.69509		950.268	-1.12305		876.985	-3.82103
877.467	-2.71162		950.75	-1.10232		877.467	-3.84302
877.949	-2.72797		951.232	-1.08215		877.949	-3.86467
878.431	-2.74406		951.714	-1.06205		878.431	-3.88598
878.913	-2.75992		952.196	-1.04131		878.913	-3.90707
879.395	-2.77553		952.678	-1.01974		879.395	-3.92814
879.877	-2.79109		953.16	-0.99743		879.877	-3.94943
880.36	-2.80674		953.643	-0.97489		880.36	-3.97119
880.842	-2.82263		954.125	-0.9527		880.842	-3.99359
881.324	-2.83887		954.607	-0.93179		881.324	-4.01678
881.806	-2.85564		955.089	-0.91264		881.806	-4.04077
882.288	-2.87288		955.571	-0.89545		882.288	-4.06547
882.77	-2.89062		956.053	-0.88023		882.77	-4.09077
883.252	-2.90873		956.535	-0.86627		883.252	-4.11645
883.734	-2.92711		957.017	-0.85278		883.734	-4.14227
884.217	-2.94568		957.499	-0.83905		884.217	-4.16814
884.699	-2.96432		957.982	-0.82409		884.699	-4.19392
885.181	-2.98306		958.464	-0.8074		885.181	-4.21966
885.663	-3.00194		958.946	-0.78897		885.663	-4.24537
886.145	-3.02106		959.428	-0.7691		886.145	-4.27119
886.627	-3.04055		959.91	-0.7485		886.627	-4.29723
887.109	-3.06052		960.392	-0.72807		887.109	-4.32362
887.591	-3.08109		960.874	-0.70861		887.591	-4.35042
888.073	-3.10232		961.356	-0.69091		888.073	-4.37767
888.556	-3.12416		961.838	-0.67508		888.556	-4.40531
889.038	-3.14656		962.321	-0.66091		889.038	-4.43336
889.52	-3.16942		962.803	-0.64801		889.52	-4.46168
890.002	-3.19263		963.285	-0.63558		890.002	-4.49033
890.484	-3.21603		963.767	-0.62282		890.484	-4.51926
890.966	-3.23959		964.249	-0.60912		890.966	-4.54853
891.448	-3.26331		964.731	-0.59409		891.448	-4.57833
891.931	-3.28719		965.213	-0.57803		891.931	-4.60869
892.413	-3.31127		965.696	-0.56123		892.413	-4.63979
892.895	-3.33566		966.178	-0.54441		892.895	-4.67165
893.377	-3.36038		966.66	-0.52855		893.377	-4.70434
893.859	-3.38544		967.142	-0.51426		893.859	-4.73781
894.341	-3.41083		967.624	-0.50194		894.341	-4.77198
894.823	-3.4365		968.106	-0.49138		894.823	-4.80678
895.305	-3.46235		968.588	-0.4824		895.305	-4.84206
895.788	-3.4883		969.07	-0.47408		895.788	-4.87777
896.27	-3.51432		969.553	-0.46574		896.27	-4.91389
896.752	-3.54039		970.035	-0.45656		896.752	-4.95044
897.234	-3.56657		970.517	-0.44605		897.234	-4.98748
897.716	-3.59299		970.999	-0.43411		897.716	-5.02504
898.198	-3.61972		971.481	-0.42104		898.198	-5.06322
898.68	-3.64694		971.963	-0.40753		898.68	-5.10196
899.162	-3.6747		972.445	-0.3942		899.162	-5.14118
899.644	-3.70304		972.927	-0.38194		899.644	-5.18068
900.127	-3.73192		973.409	-0.37115		900.127	-5.22024
900.609	-3.76123		973.892	-0.36203		900.609	-5.25955
901.091	-3.79073		974.374	-0.35447		901.091	-5.29827
901.573	-3.82029		974.856	-0.34779		901.573	-5.33621
902.055	-3.84959		975.338	-0.34138		902.055	-5.37315
902.537	-3.87846		975.82	-0.33454		902.537	-5.40898
903.019	-3.90674		976.302	-0.32657		903.019	-5.44366
903.501	-3.93425		976.784	-0.31737		903.501	-5.47717
903.984	-3.9609		977.266	-0.30715		903.984	-5.50948
904.466	-3.98658		977.749	-0.29629		904.466	-5.54055
904.948	-4.01112		978.231	-0.2855		904.948	-5.57016
905.43	-4.03432		978.713	-0.27569		905.43	-5.59808
905.912	-4.05591		979.195	-0.26715		905.912	-5.62401
906.394	-4.07562		979.677	-0.26038		906.394	-5.64747
906.876	-4.09312		980.159	-0.25528		906.876	-5.66815
907.359	-4.1081		980.641	-0.25135		907.359	-5.68575
907.841	-4.12028		981.124	-0.248		907.841	-5.70005
908.323	-4.12957		981.606	-0.24431		908.323	-5.71109
908.805	-4.13594		982.088	-0.2396		908.805	-5.71898
909.287	-4.13943		982.57	-0.23367		909.287	-5.72396
909.769	-4.14033		983.052	-0.2263		909.769	-5.72643
910.251	-4.1389		983.534	-0.21781		910.251	-5.72674
910.733	-4.13549		984.016	-0.20899		910.733	-5.72522
911.216	-4.13044		984.498	-0.20035		911.216	-5.72218
911.698	-4.12399		984.981	-0.19257		911.698	-5.71779
912.18	-4.11653		985.463	-0.18617		912.18	-5.71223
912.662	-4.10816		985.945	-0.18125		912.662	-5.70554
913.144	-4.09902		986.427	-0.1774		913.144	-5.69774
913.626	-4.08926		986.909	-0.17422		913.626	-5.68901
914.108	-4.07897		987.391	-0.17091		914.108	-5.67946
914.59	-4.06824		987.873	-0.16668		914.59	-5.6693
915.072	-4.0572		988.355	-0.16113		915.072	-5.65878
915.555	-4.04603		988.837	-0.15415		915.555	-5.64815
916.037	-4.03481		989.32	-0.14574		916.037	-5.63773
916.519	-4.02379		989.802	-0.13651		916.519	-5.62768
917.001	-4.013		990.284	-0.12705		917.001	-5.61816
917.483	-4.00264		990.766	-0.11797		917.483	-5.60923
917.965	-3.99274		991.248	-0.10996		917.965	-5.6008
918.447	-3.98334		991.73	-0.10313		918.447	-5.59285
918.929	-3.97441		992.212	-0.09737		918.929	-5.58529
919.412	-3.96597		992.694	-0.09239		919.412	-5.57801
919.894	-3.95795		993.177	-0.08748		919.894	-5.57103
920.376	-3.95036		993.659	-0.08205		920.376	-5.56438
920.858	-3.94325		994.141	-0.0757		920.858	-5.55821
921.34	-3.93665		994.623	-0.06812		921.34	-5.55262
921.822	-3.93069		995.105	-0.05951		921.822	-5.54783
922.304	-3.92544		995.587	-0.05049		922.304	-5.54399
922.787	-3.92095		996.069	-0.04174		922.787	-5.54114
923.269	-3.91729		996.552	-0.03406		923.269	-5.53931
923.751	-3.91449		997.034	-0.02807		923.751	-5.53846
924.233	-3.91247		997.516	-0.02425		924.233	-5.53843
924.715	-3.91111		997.998	-0.02251		924.715	-5.53903
925.197	-3.91027		998.48	-0.02234		925.197	-5.54006
925.679	-3.9098		998.962	-0.02325		925.679	-5.54146
926.161	-3.90954		999.444	-0.02424		926.161	-5.54304
926.644	-3.90941		999.926	-0.02461		926.644	-5.54485
927.126	-3.9093		1000.41	-0.02365		927.126	-5.5469
927.608	-3.90923		1000.89	-0.02127		927.608	-5.54929
928.09	-3.90922		1001.37	-0.01757		928.09	-5.55208
928.572	-3.90939		1001.86	-0.01305		928.572	-5.55537
929.054	-3.9098		1002.34	-0.00841		929.054	-5.55918
929.536	-3.91056		1002.82	-0.00434		929.536	-5.56353
930.018	-3.91171		1003.3	-0.00166		930.018	-5.56829
930.5	-3.91328		1003.78	-0.000346745		930.5	-5.57344
930.983	-3.91529		1004.27	-0.000604846		930.983	-5.57884
931.465	-3.91769		1004.75	-0.00195		931.465	-5.58447
931.947	-3.92049		1005.23	-0.00378		931.947	-5.59028
932.429	-3.92362		1005.71	-0.00548		932.429	-5.59629
932.911	-3.9271		1006.19	-0.00646		932.911	-5.60258
933.393	-3.9309		1006.68	-0.00642		933.393	-5.60921
933.875	-3.93506		1007.16	-0.00536		933.875	-5.61628
934.357	-3.93957		1007.64	-0.00367		934.357	-5.62381
934.84	-3.94444		1008.12	-0.00186		934.84	-5.63177
935.322	-3.94963		1008.61	-0.000517031		935.322	-5.64012
935.804	-3.95511		1009.09	-0.000263259		935.804	-5.64866
936.286	-3.96068		1009.57	-0.00139		936.286	-5.65725
936.768	-3.96626		1010.05	-0.00399		936.768	-5.66575
937.25	-3.97171		1010.53	-0.00767		937.25	-5.67408
937.732	-3.9769		1011.01	-0.01212		937.732	-5.68223
938.215	-3.98174		1011.5	-0.01676		938.215	-5.69023
938.697	-3.98621		1011.98	-0.02087		938.697	-5.69835
939.179	-3.99037		1012.46	-0.02424		939.179	-5.70674
939.661	-3.99435		1012.94	-0.02671		939.661	-5.71569
940.143	-3.99831		1013.43	-0.02865		940.143	-5.72541
940.625	-4.00238		1013.91	-0.03037		940.625	-5.73605
941.107	-4.00678		1014.39	-0.03256		941.107	-5.74763
941.589	-4.0116		1014.87	-0.03583		941.589	-5.76005
942.072	-4.01694		1015.35	-0.04048		942.072	-5.77313
942.554	-4.02274		1015.84	-0.04671		942.554	-5.78659
943.036	-4.02901		1016.32	-0.0542		943.036	-5.80019
943.518	-4.03566		1016.8	-0.06258		943.518	-5.81363
944	-4.04259		1017.28	-0.07134		944	-5.8268
944.482	-4.04975		1017.76	-0.07997		944.482	-5.8396
944.964	-4.05711		1018.25	-0.08788		944.964	-5.85213
945.446	-4.06469		1018.73	-0.09497		945.446	-5.86449
945.928	-4.07262		1019.21	-0.10133		945.928	-5.87694
946.411	-4.08095		1019.69	-0.10747		946.411	-5.88969
946.893	-4.08982		1020.18	-0.11388		946.893	-5.90294
947.375	-4.09935		1020.66	-0.12097		947.375	-5.91684
947.857	-4.10956		1021.14	-0.12934		947.857	-5.93144
948.339	-4.12046		1021.62	-0.13908		948.339	-5.94673
948.821	-4.13197		1022.1	-0.15001		948.821	-5.96269
949.303	-4.14399		1022.59	-0.1619		949.303	-5.97919
949.785	-4.15639		1023.07	-0.17398		949.785	-5.9962
950.268	-4.16904		1023.55	-0.18583		950.268	-6.01368
950.75	-4.18188		1024.03	-0.19684		950.75	-6.03166
951.232	-4.19486		1024.52	-0.20685		951.232	-6.05018
951.714	-4.20807		1025	-0.21583		951.714	-6.06933
952.196	-4.22157		1025.48	-0.22398		952.196	-6.08919
952.678	-4.23548		1025.96	-0.23181		952.678	-6.10978
953.16	-4.24993		1026.44	-0.24002		953.16	-6.13105
953.643	-4.26498		1026.92	-0.2488		953.643	-6.15287
954.125	-4.28062		1027.41	-0.25866		954.125	-6.175
954.607	-4.29675		1027.89	-0.26938		954.607	-6.1972
955.089	-4.31316		1028.37	-0.28069		955.089	-6.21908
955.571	-4.32949		1028.85	-0.29218		955.571	-6.24026
956.053	-4.34538		1029.34	-0.30314		956.053	-6.26049
956.535	-4.36038		1029.82	-0.31307		956.535	-6.27941
957.017	-4.37402		1030.3	-0.32169		957.017	-6.29679
957.5	-4.38595		1030.78	-0.32898		957.5	-6.31242
957.982	-4.39579		1031.26	-0.33524		957.982	-6.32612
958.464	-4.40329		1031.75	-0.34096		958.464	-6.33777
958.946	-4.40841		1032.23	-0.34678		958.946	-6.34726
959.428	-4.41109		1032.71	-0.35327		959.428	-6.3545
959.91	-4.41152		1033.19	-0.36113		959.91	-6.35947
960.392	-4.40995		1033.67	-0.37047		960.392	-6.36223
960.874	-4.40672		1034.16	-0.38109		960.874	-6.3629
961.356	-4.40228		1034.64	-0.39288		961.356	-6.36178
961.839	-4.39714		1035.12	-0.40525		961.839	-6.35928
962.321	-4.39179		1035.6	-0.41767		962.321	-6.35589
962.803	-4.38675		1036.09	-0.42969		962.803	-6.3522
963.285	-4.38245		1036.57	-0.44118		963.285	-6.34882
963.767	-4.37922		1037.05	-0.45225		963.767	-6.34629
964.249	-4.37729		1037.53	-0.46319		964.249	-6.34506
964.731	-4.37677		1038.01	-0.4746		964.731	-6.34542
965.213	-4.37767		1038.5	-0.48689		965.213	-6.34754
965.696	-4.37978		1038.98	-0.50054		965.696	-6.35129
966.178	-4.38291		1039.46	-0.51569		966.178	-6.35656
966.66	-4.38676		1039.94	-0.5322		966.66	-6.36303
967.142	-4.39103		1040.42	-0.54969		967.142	-6.37042
967.624	-4.39544		1040.91	-0.56765		967.624	-6.37843
968.106	-4.39975		1041.39	-0.58529		968.106	-6.38682
968.588	-4.40386		1041.87	-0.60201		968.588	-6.39549
969.07	-4.4077		1042.35	-0.61749		969.07	-6.40435
969.553	-4.41129		1042.84	-0.63166		969.553	-6.41347
970.035	-4.41479		1043.32	-0.64468		970.035	-6.42293
970.517	-4.41834		1043.8	-0.65709		970.517	-6.43279
970.999	-4.42216		1044.28	-0.66937		970.999	-6.4431
971.481	-4.42634		1044.76	-0.68213		971.481	-6.45388
971.963	-4.43108		1045.25	-0.69587		971.963	-6.46505
972.445	-4.43641		1045.73	-0.71087		972.445	-6.47654
972.928	-4.44242		1046.21	-0.72696		972.928	-6.4883
973.409	-4.44908		1046.69	-0.74391		973.409	-6.5002
973.892	-4.45634		1047.17	-0.76113		973.892	-6.51221
974.374	-4.4642		1047.66	-0.77823		974.374	-6.52435
974.856	-4.47262		1048.14	-0.79491		974.856	-6.53675
975.338	-4.48151		1048.62	-0.81076		975.338	-6.54943
975.82	-4.49085		1049.1	-0.82609		975.82	-6.56253
976.302	-4.50058		1049.59	-0.84089		976.302	-6.57614
976.784	-4.51069		1050.07	-0.85576		976.784	-6.5903
977.267	-4.52107		1050.55	-0.87121		977.267	-6.60492
977.749	-4.53165		1051.03	-0.88741		977.749	-6.61991
978.231	-4.54236		1051.51	-0.90471		978.231	-6.63512
978.713	-4.55306		1052	-0.92287		978.713	-6.65037
979.195	-4.56366		1052.48	-0.94172		979.195	-6.66546
979.677	-4.57411		1052.96	-0.96063		979.677	-6.68038
980.159	-4.58433		1053.44	-0.97922		980.159	-6.695
980.641	-4.59435		1053.92	-0.99698		980.641	-6.7094
981.124	-4.60415		1054.41	-1.01372		981.124	-6.72371
981.606	-4.61383		1054.89	-1.02941		981.606	-6.73802
982.088	-4.62349		1055.37	-1.04439		982.088	-6.75248
982.57	-4.63317		1055.85	-1.05895		982.57	-6.76717
983.052	-4.64294		1056.34	-1.07368		983.052	-6.78212
983.534	-4.65284		1056.82	-1.08908		983.534	-6.79731
984.016	-4.66288		1057.3	-1.10545		984.016	-6.81265
984.498	-4.67303		1057.78	-1.1229		984.498	-6.82805
984.981	-4.68325		1058.26	-1.14122		984.981	-6.84336
985.463	-4.69355		1058.75	-1.16		985.463	-6.85857
985.945	-4.70388		1059.23	-1.17877		985.945	-6.87367
986.427	-4.71427		1059.71	-1.19721		986.427	-6.88879
986.909	-4.72475		1060.19	-1.21482		986.909	-6.90404
987.391	-4.73543		1060.67	-1.23151		987.391	-6.91966
987.873	-4.74634		1061.16	-1.24756		987.873	-6.93579
988.356	-4.75759		1061.64	-1.2631		988.356	-6.95258
988.838	-4.76921		1062.12	-1.2788		988.838	-6.97012
989.32	-4.78124		1062.6	-1.29496		989.32	-6.98835
989.802	-4.7937		1063.09	-1.31201		989.802	-7.00719
990.284	-4.80656		1063.57	-1.33013		990.284	-7.02646
990.766	-4.81975		1064.05	-1.34912		990.766	-7.04601
991.248	-4.83329		1064.53	-1.36889		991.248	-7.06563
991.73	-4.8471		1065.01	-1.38873		991.73	-7.08525
992.212	-4.86125		1065.49	-1.40834		992.212	-7.10487
992.695	-4.87577		1065.98	-1.42712		992.695	-7.1245
993.177	-4.89072		1066.46	-1.44516		993.177	-7.14435
993.659	-4.90621		1066.94	-1.46229		993.659	-7.16452
994.141	-4.92229		1067.42	-1.47899		994.141	-7.18515
994.623	-4.93903		1067.91	-1.49576		994.623	-7.20638
995.105	-4.95646		1068.39	-1.51311		995.105	-7.22823
995.587	-4.97454		1068.87	-1.53163		995.587	-7.25062
996.069	-4.99324		1069.35	-1.55161		996.069	-7.2735
996.552	-5.01244		1069.83	-1.57338		996.552	-7.29672
997.034	-5.03209		1070.32	-1.59679		997.034	-7.32018
997.516	-5.05215		1070.8	-1.6213		997.516	-7.34391
997.998	-5.0726		1071.28	-1.64637		997.998	-7.36791
998.48	-5.09354		1071.76	-1.67172		998.48	-7.39241
998.962	-5.11507		1072.24	-1.69664		998.962	-7.41763
999.444	-5.13733		1072.73	-1.72103		999.444	-7.44379
999.926	-5.16053		1073.21	-1.7447		999.926	-7.47127
1000.41	-5.18479		1073.69	-1.76803		1000.41	-7.50021
1000.89	-5.21029		1074.17	-1.79132		1000.89	-7.53072
1001.37	-5.23707		1074.66	-1.8149		1001.37	-7.56278
1001.86	-5.26515		1075.14	-1.83935		1001.86	-7.59635
1002.34	-5.29451		1075.62	-1.86467		1002.34	-7.63117
1002.82	-5.32506		1076.1	-1.89126		1002.82	-7.66705
1003.3	-5.35673		1076.58	-1.91863		1003.3	-7.70373
1003.78	-5.38939		1077.07	-1.94686		1003.78	-7.74106
1004.27	-5.42296		1077.55	-1.97537		1004.27	-7.77889
1004.75	-5.45729		1078.03	-2.00403		1004.75	-7.81713
1005.23	-5.49224		1078.51	-2.03268		1005.23	-7.85566
1005.71	-5.52758		1078.99	-2.0612		1005.71	-7.89435
1006.19	-5.56294		1079.48	-2.08979		1006.19	-7.93294
1006.68	-5.59788		1079.96	-2.11875		1006.68	-7.97097
1007.16	-5.63175		1080.44	-2.14829		1007.16	-8.00784
1007.64	-5.66382		1080.92	-2.17869		1007.64	-8.04281
1008.12	-5.69319		1081.4	-2.21027		1008.12	-8.07492
1008.61	-5.71903		1081.89	-2.24289		1008.61	-8.10334
1009.09	-5.74048		1082.37	-2.27661		1009.09	-8.12718
1009.57	-5.75689		1082.85	-2.3112		1009.57	-8.14578
1010.05	-5.76779		1083.33	-2.34626		1010.05	-8.15876
1010.53	-5.77296		1083.82	-2.38159		1010.53	-8.16597
1011.01	-5.77246		1084.3	-2.41699		1011.01	-8.1676
1011.5	-5.76668		1084.78	-2.45246		1011.5	-8.16412
1011.98	-5.75613		1085.26	-2.4882		1011.98	-8.15617
1012.46	-5.74154		1085.74	-2.52429		1012.46	-8.14451
1012.94	-5.72373		1086.23	-2.56118		1012.94	-8.12996
1013.43	-5.70354		1086.71	-2.59903		1013.43	-8.11332
1013.91	-5.68181		1087.19	-2.63815		1013.91	-8.09536
1014.39	-5.6593		1087.67	-2.67855		1014.39	-8.07678
1014.87	-5.63672		1088.15	-2.72011		1014.87	-8.0582
1015.35	-5.61466		1088.64	-2.76275		1015.35	-8.04024
1015.84	-5.59367		1089.12	-2.80615		1015.84	-8.02346
1016.32	-5.5742		1089.6	-2.85001		1016.32	-8.00838
1016.8	-5.55663		1090.08	-2.89415		1016.8	-7.99548
1017.28	-5.54131		1090.57	-2.93867		1017.28	-7.98514
1017.76	-5.52839		1091.05	-2.98345		1017.76	-7.97765
1018.25	-5.51803		1091.53	-3.02881		1018.25	-7.97315
1018.73	-5.51024		1092.01	-3.07503		1018.73	-7.9716
1019.21	-5.50496		1092.49	-3.12233		1019.21	-7.97287
1019.69	-5.50206		1092.98	-3.17099		1019.69	-7.97664
1020.18	-5.50136		1093.46	-3.22103		1020.18	-7.98252
1020.66	-5.50257		1093.94	-3.27261		1020.66	-7.99015
1021.14	-5.50548		1094.42	-3.32549		1021.14	-7.99914
1021.62	-5.50987		1094.9	-3.37953		1021.62	-8.00927
1022.1	-5.51561		1095.39	-3.43445		1022.1	-8.02044
1022.59	-5.52257		1095.87	-3.48993		1022.59	-8.03256
1023.07	-5.53075		1096.35	-3.54608		1023.07	-8.04587
1023.55	-5.54015		1096.83	-3.60271		1023.55	-8.06049
1024.03	-5.55079		1097.32	-3.65988		1024.03	-8.07658
1024.52	-5.56268		1097.8	-3.71804		1024.52	-8.09425
1025	-5.57584		1098.28	-3.77737		1025	-8.11352
1025.48	-5.59017		1098.76	-3.83807		1025.48	-8.13424
1025.96	-5.60556		1099.24	-3.90034		1025.96	-8.1562
1026.44	-5.62184		1099.73	-3.96438		1026.44	-8.17908
1026.92	-5.63885		1100.21	-4.03009		1026.92	-8.20253
1027.41	-5.65644		1100.69	-4.09747		1027.41	-8.22634
1027.89	-5.67449		1101.17	-4.16631		1027.89	-8.25028
1028.37	-5.69299		1101.65	-4.23641		1028.37	-8.27436
1028.85	-5.71195		1102.14	-4.30779		1028.85	-8.29864
1029.34	-5.73146		1102.62	-4.38025		1029.34	-8.32332
1029.82	-5.75166		1103.1	-4.45387		1029.82	-8.34866
1030.3	-5.77269		1103.58	-4.52856		1030.3	-8.37489
1030.78	-5.79465		1104.07	-4.60442		1030.78	-8.40215
1031.27	-5.81767		1104.55	-4.68145		1031.27	-8.43056
1031.75	-5.84172		1105.03	-4.75983		1031.75	-8.46005
1032.23	-5.86683		1105.51	-4.8394		1032.23	-8.49049
1032.71	-5.89291		1105.99	-4.92013		1032.71	-8.52172
1033.19	-5.9199		1106.48	-5.00194		1033.19	-8.55354
1033.67	-5.94776		1106.96	-5.08481		1033.67	-8.58584
1034.16	-5.97649		1107.44	-5.16845		1034.16	-8.61854
1034.64	-6.00613		1107.92	-5.25286		1034.64	-8.6517
1035.12	-6.03668		1108.4	-5.33784		1035.12	-8.68537
1035.6	-6.06825		1108.89	-5.42355		1035.6	-8.71976
1036.09	-6.10091		1109.37	-5.5096		1036.09	-8.75495
1036.57	-6.13462		1109.85	-5.59606		1036.57	-8.79101
1037.05	-6.16932		1110.33	-5.68256		1037.05	-8.82791
1037.53	-6.20489		1110.82	-5.76897		1037.53	-8.8655
1038.01	-6.24111		1111.3	-5.85491		1038.01	-8.90353
1038.5	-6.27777		1111.78	-5.94003		1038.5	-8.94172
1038.98	-6.31457		1112.26	-6.02397		1038.98	-8.97976
1039.46	-6.35134		1112.74	-6.10634		1039.46	-9.0174
1039.94	-6.38789		1113.23	-6.18681		1039.94	-9.05443
1040.42	-6.4241		1113.71	-6.26506		1040.42	-9.09078
1040.91	-6.4599		1114.19	-6.34076		1040.91	-9.12643
1041.39	-6.49523		1114.67	-6.41365		1041.39	-9.16133
1041.87	-6.52995		1115.15	-6.48343		1041.87	-9.19541
1042.35	-6.56394		1115.64	-6.54983		1042.35	-9.22854
1042.84	-6.5968		1116.12	-6.61255		1042.84	-9.26041
1043.32	-6.62815		1116.6	-6.67121		1043.32	-9.29058
1043.8	-6.6574		1117.08	-6.72554		1043.8	-9.31849
1044.28	-6.6839		1117.57	-6.77518		1044.28	-9.34348
1044.76	-6.70703		1118.05	-6.81981		1044.76	-9.36495
1045.25	-6.72613		1118.53	-6.85913		1045.25	-9.38236
1045.73	-6.74077		1119.01	-6.89278		1045.73	-9.39535
1046.21	-6.75059		1119.49	-6.92052		1046.21	-9.40373
1046.69	-6.75547		1119.97	-6.94205		1046.69	-9.40753
1047.17	-6.75548		1120.46	-6.95705		1047.17	-9.40695
1047.66	-6.75074		1120.94	-6.96526		1047.66	-9.40226
1048.14	-6.74163		1121.42	-6.9664		1048.14	-9.39375
1048.62	-6.72837		1121.9	-6.96021		1048.62	-9.38171
1049.1	-6.71134		1122.39	-6.94648		1049.1	-9.36638
1049.59	-6.69079		1122.87	-6.92506		1049.59	-9.34783
1050.07	-6.667		1123.35	-6.89588		1050.07	-9.3262
1050.55	-6.64027		1123.83	-6.85888		1050.55	-9.30161
1051.03	-6.61086		1124.31	-6.81406		1051.03	-9.27421
1051.51	-6.5792		1124.8	-6.76145		1051.51	-9.24432
1052	-6.54568		1125.28	-6.70105		1052	-9.2124
1052.48	-6.51078		1125.76	-6.63284		1052.48	-9.17902
1052.96	-6.47509		1126.24	-6.55676		1052.96	-9.14488
1053.44	-6.43917		1126.72	-6.4727		1053.44	-9.11069
1053.92	-6.40354		1127.21	-6.38064		1053.92	-9.07709
1054.41	-6.36868		1127.69	-6.28048		1054.41	-9.04466
1054.89	-6.33493		1128.17	-6.1723		1054.89	-9.01379
1055.37	-6.30253		1128.65	-6.05625		1055.37	-8.98469
1055.85	-6.27158		1129.14	-5.93266		1055.85	-8.95736
1056.34	-6.24214		1129.62	-5.80189		1056.34	-8.9318
1056.82	-6.21415		1130.1	-5.66443		1056.82	-8.90788
1057.3	-6.18759		1130.58	-5.52083		1057.3	-8.8855
1057.78	-6.16245		1131.06	-5.37161		1057.78	-8.86468
1058.26	-6.13877		1131.55	-5.21724		1058.26	-8.8455
1058.75	-6.11663		1132.03	-5.05825		1058.75	-8.82812
1059.23	-6.09622		1132.51	-4.89515		1059.23	-8.81278
1059.71	-6.07763		1132.99	-4.72841		1059.71	-8.7997
1060.19	-6.06103		1133.47	-4.55849		1060.19	-8.7891
1060.67	-6.04648		1133.96	-4.38614		1060.67	-8.78095
1061.16	-6.03398		1134.44	-4.21195		1061.16	-8.77521
1061.64	-6.0234		1134.92	-4.03683		1061.64	-8.77161
1062.12	-6.01457		1135.4	-3.86148		1062.12	-8.76983
1062.6	-6.00722		1135.88	-3.68679		1062.6	-8.76943
1063.09	-6.00111		1136.37	-3.51344		1063.09	-8.77005
1063.57	-5.99596		1136.85	-3.34218		1063.57	-8.77134
1064.05	-5.99161		1137.33	-3.17359		1064.05	-8.77314
1064.53	-5.98792		1137.81	-3.00827		1064.53	-8.77535
1065.01	-5.98484		1138.3	-2.84651		1065.01	-8.778
1065.49	-5.98244		1138.78	-2.68882		1065.49	-8.78128
1065.98	-5.98078		1139.26	-2.53559		1065.98	-8.78529
1066.46	-5.97995		1139.74	-2.38733		1066.46	-8.79021
1066.94	-5.98002		1140.22	-2.2443		1066.94	-8.79604
1067.42	-5.98103		1140.71	-2.10687		1067.42	-8.80283
1067.91	-5.98291		1141.19	-1.97531		1067.91	-8.81036
1068.39	-5.98565		1141.67	-1.84981		1068.39	-8.81857
1068.87	-5.98913		1142.15	-1.73017		1068.87	-8.82722
1069.35	-5.99325		1142.63	-1.6164		1069.35	-8.83623
1069.83	-5.99797		1143.12	-1.5082		1069.83	-8.84557
1070.32	-6.00324		1143.6	-1.40536		1070.32	-8.8553
1070.8	-6.00907		1144.08	-1.30756		1070.8	-8.86555
1071.28	-6.01548		1144.56	-1.21495		1071.28	-8.87651
1071.76	-6.02252		1145.05	-1.12721		1071.76	-8.88838
1072.24	-6.03016		1145.53	-1.04453		1072.24	-8.90116
1072.73	-6.03838		1146.01	-0.96712		1072.73	-8.91491
1073.21	-6.04708		1146.49	-0.89517		1073.21	-8.92944
1073.69	-6.05612		1146.97	-0.82849		1073.69	-8.94447
1074.17	-6.06527		1147.46	-0.76725		1074.17	-8.95968
1074.66	-6.07442		1147.94	-0.71109		1074.66	-8.97475
1075.14	-6.08332		1148.42	-0.65961		1075.14	-8.98935
1075.62	-6.09197		1148.9	-0.61218		1075.62	-9.00333
1076.1	-6.10031		1149.38	-0.56843		1076.1	-9.01672
1076.58	-6.10846		1149.87	-0.52753		1076.58	-9.02961
1077.07	-6.11662		1150.35	-0.48921		1077.07	-9.04232
1077.55	-6.1249		1150.83	-0.45314		1077.55	-9.05509
1078.03	-6.13356		1151.31	-0.41924		1078.03	-9.06825
1078.51	-6.14273		1151.8	-0.38748		1078.51	-9.08197
1078.99	-6.15247		1152.28	-0.35811		1078.99	-9.09632
1079.48	-6.16275		1152.76	-0.3313		1079.48	-9.11123
1079.96	-6.17346		1153.24	-0.30696		1079.96	-9.12654
1080.44	-6.18443		1153.72	-0.28519		1080.44	-9.14197
1080.92	-6.19547		1154.21	-0.26567		1080.92	-9.15729
1081.41	-6.20638		1154.69	-0.24813		1081.41	-9.17234
1081.89	-6.21715		1155.17	-0.23214		1081.89	-9.18713
1082.37	-6.22772		1155.65	-0.21729		1082.37	-9.20172
1082.85	-6.23814		1156.13	-0.20334		1082.85	-9.21632
1083.33	-6.24857		1156.62	-0.18995		1083.33	-9.23121
1083.82	-6.25916		1157.1	-0.17712		1083.82	-9.24666
1084.3	-6.27004		1157.58	-0.16496		1084.3	-9.26277
1084.78	-6.28131		1158.06	-0.15366		1084.78	-9.27966
1085.26	-6.29293		1158.55	-0.14342		1085.26	-9.29711
1085.74	-6.30483		1159.03	-0.13445		1085.74	-9.3149
1086.23	-6.31692		1159.51	-0.12671		1086.23	-9.33268
1086.71	-6.32898		1159.99	-0.12027		1086.71	-9.35008
1087.19	-6.34091		1160.47	-0.11479		1087.19	-9.36683
1087.67	-6.35257		1160.96	-0.10988		1087.67	-9.38278
1088.15	-6.36394		1161.44	-0.10532		1088.15	-9.39789
1088.64	-6.37511		1161.92	-0.10054		1088.64	-9.41238
1089.12	-6.38616		1162.4	-0.09541		1089.12	-9.42648
1089.6	-6.39726		1162.88	-0.08982		1089.6	-9.4405
1090.08	-6.40856		1163.37	-0.08372		1090.08	-9.45472
1090.57	-6.42013		1163.85	-0.07739		1090.57	-9.46924
1091.05	-6.43194		1164.33	-0.07112		1091.05	-9.48404
1091.53	-6.44387		1164.81	-0.06511		1091.53	-9.49888
1092.01	-6.45575		1165.3	-0.05956		1092.01	-9.5134
1092.49	-6.46732		1165.78	-0.05468		1092.49	-9.52719
1092.98	-6.4783		1166.26	-0.05027		1092.98	-9.53987
1093.46	-6.48854		1166.74	-0.04632		1093.46	-9.55117
1093.94	-6.49789		1167.22	-0.0426		1093.94	-9.56099
1094.42	-6.50627		1167.71	-0.03878		1094.42	-9.56936
1094.9	-6.51381		1168.19	-0.03483		1094.9	-9.57659
1095.39	-6.5206		1168.67	-0.03055		1095.39	-9.58301
1095.87	-6.5269		1169.15	-0.02603		1095.87	-9.58903
1096.35	-6.5328		1169.63	-0.02148		1096.35	-9.59498
1096.83	-6.53844		1170.12	-0.017		1096.83	-9.60105
1097.32	-6.5439		1170.6	-0.01299		1097.32	-9.60733
1097.8	-6.54914		1171.08	-0.00952		1097.8	-9.61373
1098.28	-6.55415		1171.56	-0.00675		1098.28	-9.62009
1098.76	-6.55889		1172.05	-0.00475		1098.76	-9.62623
1099.24	-6.56335		1172.53	-0.00312		1099.24	-9.63202
1099.73	-6.56762		1173.01	-0.00186		1099.73	-9.63749
1100.21	-6.57185		1173.49	-0.000572922		1100.21	-9.64275
1100.69	-6.57632		1173.97	0.000839891		1100.69	-9.6481
1101.17	-6.58119		1174.45	0.00258		1101.17	-9.6539
1101.65	-6.5868		1174.94	0.00468		1101.65	-9.66054
1102.14	-6.59332		1175.42	0.00697		1102.14	-9.66827
1102.62	-6.60083		1175.9	0.00929		1102.62	-9.67731
1103.1	-6.6093		1176.38	0.01133		1103.1	-9.68756
1103.58	-6.61857		1176.87	0.01289		1103.58	-9.69883
1104.07	-6.62832		1177.35	0.01378		1104.07	-9.71074
1104.55	-6.6383		1177.83	0.0139		1104.55	-9.72289
1105.03	-6.64815		1178.31	0.01337		1105.03	-9.73488
1105.51	-6.65772		1178.8	0.01232		1105.51	-9.74646
1105.99	-6.66679		1179.28	0.0108		1105.99	-9.75747
1106.48	-6.67548		1179.76	0.0092		1106.48	-9.76799
1106.96	-6.68385		1180.24	0.00753		1106.96	-9.77821
1107.44	-6.69205		1180.72	0.00597		1107.44	-9.78834
1107.92	-6.7003		1181.2	0.00443		1107.92	-9.79868
1108.4	-6.70875		1181.69	0.00271		1108.4	-9.80936
1108.89	-6.71746		1182.17	0.000709475		1108.89	-9.82041
1109.37	-6.72637		1182.65	-0.00174		1109.37	-9.8317
1109.85	-6.73533		1183.13	-0.0047		1109.85	-9.84292
1110.33	-6.74416		1183.62	-0.00825		1110.33	-9.85377
1110.82	-6.75259		1184.1	-0.01228		1110.82	-9.86386
1111.3	-6.76047		1184.58	-0.0166		1111.3	-9.87296
1111.78	-6.76764		1185.06	-0.0209		1111.78	-9.88099
1112.26	-6.77411		1185.54	-0.02498		1112.26	-9.88798
1112.74	-6.77993		1186.03	-0.02845		1112.74	-9.89413
1113.23	-6.78527		1186.51	-0.03117		1113.23	-9.89974
1113.71	-6.79029		1186.99	-0.03321		1113.71	-9.90516
1114.19	-6.7951		1187.47	-0.03464		1114.19	-9.91062
1114.67	-6.79978		1187.95	-0.03556		1114.67	-9.91623
1115.15	-6.80433		1188.44	-0.03616		1115.15	-9.922
1115.64	-6.80865		1188.92	-0.03686		1115.64	-9.92771
1116.12	-6.8126		1189.4	-0.03754		1116.12	-9.93311
1116.6	-6.81599		1189.88	-0.03841		1116.6	-9.93791
1117.08	-6.81877		1190.37	-0.03947		1117.08	-9.94189
1117.57	-6.8209		1190.85	-0.04059		1117.57	-9.9449
1118.05	-6.82242		1191.33	-0.04183		1118.05	-9.94702
1118.53	-6.82358		1191.81	-0.04276		1118.53	-9.94848
1119.01	-6.82463		1192.29	-0.04359		1119.01	-9.94957
1119.49	-6.82585		1192.78	-0.04421		1119.49	-9.95065
1119.97	-6.82748		1193.26	-0.04472		1119.97	-9.95204
1120.46	-6.82975		1193.74	-0.04522		1120.46	-9.95399
1120.94	-6.83271		1194.22	-0.04579		1120.94	-9.95652
1121.42	-6.83624		1194.7	-0.04678		1121.42	-9.95953
1121.9	-6.84023		1195.19	-0.04817		1121.9	-9.96285
1122.39	-6.84443		1195.67	-0.04995		1122.39	-9.96614
1122.87	-6.8486		1196.15	-0.05213		1122.87	-9.96915
1123.35	-6.85253		1196.63	-0.05451		1123.35	-9.97173
1123.83	-6.85615		1197.12	-0.05688		1123.83	-9.97386
1124.32	-6.85947		1197.6	-0.05905		1124.32	-9.97567
1124.8	-6.86262		1198.08	-0.06079		1124.8	-9.97733
1125.28	-6.86575		1198.56	-0.06216		1125.28	-9.97917
1125.76	-6.86903		1199.04	-0.06322		1125.76	-9.98148
1126.24	-6.87264		1199.53	-0.06399		1126.24	-9.98439
1126.72	-6.87661		1200.01	-0.06476		1126.72	-9.98794
1127.21	-6.88091		1200.49	-0.06572		1127.21	-9.99202
1127.69	-6.88544		1200.97	-0.06709		1127.69	-9.99634
1128.17	-6.88994		1201.45	-0.06896		1128.17	-10.0006
1128.65	-6.89428		1201.94	-0.0712		1128.65	-10.0045
1129.14	-6.89831		1202.42	-0.07407		1129.14	-10.0078
1129.62	-6.90192		1202.9	-0.07705		1129.62	-10.0104
1130.1	-6.9052		1203.38	-0.08023		1130.1	-10.0125
1130.58	-6.90826		1203.87	-0.08332		1130.58	-10.0143
1131.06	-6.91135		1204.35	-0.08611		1131.06	-10.0162
1131.55	-6.91471		1204.83	-0.0885		1131.55	-10.0186
1132.03	-6.9185		1205.31	-0.0907		1132.03	-10.0216
1132.51	-6.92284		1205.79	-0.09258		1132.51	-10.0255
1132.99	-6.92775		1206.28	-0.09449		1132.99	-10.0302
1133.47	-6.93304		1206.76	-0.09641		1133.47	-10.0355
1133.96	-6.93851		1207.24	-0.09864		1133.96	-10.041
1134.44	-6.94389		1207.72	-0.10118		1134.44	-10.0463
1134.92	-6.94893		1208.2	-0.10393		1134.92	-10.051
1135.4	-6.95342		1208.69	-0.10698		1135.4	-10.0549
1135.88	-6.95736		1209.17	-0.11025		1135.88	-10.058
1136.37	-6.96082		1209.65	-0.11339		1136.37	-10.0603
1136.85	-6.96398		1210.13	-0.11657		1136.85	-10.0622
1137.33	-6.96708		1210.62	-0.11967		1137.33	-10.064
1137.81	-6.97048		1211.1	-0.12268		1137.81	-10.066
1138.3	-6.97433		1211.58	-0.1256		1138.3	-10.0686
1138.78	-6.97882		1212.06	-0.12863		1138.78	-10.0719
1139.26	-6.98389		1212.54	-0.13188		1139.26	-10.0759
1139.74	-6.98947		1213.03	-0.13544		1139.74	-10.0802
1140.22	-6.9953		1213.51	-0.13928		1140.22	-10.0847
1140.71	-7.00122		1213.99	-0.14347		1140.71	-10.089
1141.19	-7.00693		1214.47	-0.14788		1141.19	-10.0928
1141.67	-7.01236		1214.95	-0.1523		1141.67	-10.096
1142.15	-7.01741		1215.44	-0.15664		1142.15	-10.0987
1142.63	-7.02222		1215.92	-0.16069		1142.63	-10.1009
1143.12	-7.02691		1216.4	-0.16446		1143.12	-10.103
1143.6	-7.03173		1216.88	-0.16775		1143.6	-10.1052
1144.08	-7.03686		1217.37	-0.17073		1144.08	-10.1078
1144.56	-7.04244		1217.85	-0.17346		1144.56	-10.111
1145.05	-7.04848		1218.33	-0.1762		1145.05	-10.1146
1145.53	-7.05488		1218.81	-0.17897		1145.53	-10.1185
1146.01	-7.06146		1219.29	-0.18195		1146.01	-10.1224
1146.49	-7.06801		1219.78	-0.18526		1146.49	-10.126
1146.97	-7.07427		1220.26	-0.18889		1146.97	-10.1289
1147.46	-7.08005		1220.74	-0.19271		1147.46	-10.131
1147.94	-7.08531		1221.22	-0.19658		1147.94	-10.1323
1148.42	-7.09007		1221.7	-0.20058		1148.42	-10.1329
1148.9	-7.09443		1222.19	-0.2044		1148.9	-10.1331
1149.38	-7.09859		1222.67	-0.20804		1149.38	-10.1332
1149.87	-7.10275		1223.15	-0.21141		1149.87	-10.1335
1150.35	-7.10704		1223.63	-0.2146		1150.35	-10.1341
1150.83	-7.11156		1224.11	-0.21752		1150.83	-10.1353
1151.31	-7.11619		1224.6	-0.22037		1151.31	-10.1368
1151.8	-7.12086		1225.08	-0.2229		1151.8	-10.1383
1152.28	-7.12536		1225.56	-0.2253		1152.28	-10.1397
1152.76	-7.12947		1226.04	-0.22743		1152.76	-10.1405
1153.24	-7.13299		1226.53	-0.22928		1153.24	-10.1404
1153.72	-7.13586		1227.01	-0.23066		1153.72	-10.1396
1154.21	-7.13808		1227.49	-0.23148		1154.21	-10.1379
1154.69	-7.13974		1227.97	-0.23162		1154.69	-10.1355
1155.17	-7.14105		1228.45	-0.23109		1155.17	-10.1329
1155.65	-7.14223		1228.94	-0.22976		1155.65	-10.1303
1156.13	-7.14343		1229.42	-0.22799		1156.13	-10.1279
1156.62	-7.14478		1229.9	-0.22585		1156.62	-10.1258
1157.1	-7.14631		1230.38	-0.22335		1157.1	-10.124
1157.58	-7.14792		1230.86	-0.22078		1157.58	-10.1224
1158.06	-7.14948		1231.35	-0.21824		1158.06	-10.1205
1158.55	-7.15075		1231.83	-0.21573		1158.55	-10.1181
1159.03	-7.15161		1232.31	-0.21326		1159.03	-10.115
1159.51	-7.15199		1232.79	-0.21093		1159.51	-10.111
1159.99	-7.15191		1233.28	-0.20849		1159.99	-10.1061
1160.47	-7.15143		1233.76	-0.20603		1160.47	-10.1005
1160.96	-7.1508		1234.24	-0.2033		1160.96	-10.0947
1161.44	-7.15023		1234.72	-0.20051		1161.44	-10.0889
1161.92	-7.14991		1235.2	-0.19745		1161.92	-10.0835
1162.4	-7.14998		1235.68	-0.19433		1162.4	-10.0786
1162.88	-7.15041		1236.17	-0.19135		1162.88	-10.0745
1163.37	-7.15111		1236.65	-0.18838		1163.37	-10.0709
1163.85	-7.15189		1237.13	-0.18578		1163.85	-10.0675
1164.33	-7.15243		1237.61	-0.18362		1164.33	-10.064
1164.81	-7.15251		1238.1	-0.1817		1164.81	-10.06
1165.3	-7.15186		1238.58	-0.18011		1165.3	-10.0553
1165.78	-7.15041		1239.06	-0.17877		1165.78	-10.0497
1166.26	-7.14815		1239.54	-0.17758		1166.26	-10.0433
1166.74	-7.14523		1240.02	-0.17642		1166.74	-10.0362
1167.22	-7.14186		1240.51	-0.17528		1167.22	-10.0288
1167.71	-7.13827		1240.99	-0.17401		1167.71	-10.0213
1168.19	-7.13467		1241.47	-0.17278		1168.19	-10.014
1168.67	-7.13116		1241.95	-0.1715		1168.67	-10.007
1169.15	-7.12775		1242.43	-0.17026		1169.15	-10.0003
1169.63	-7.12436		1242.92	-0.16917		1169.63	-9.99374
1170.12	-7.12073		1243.4	-0.16832		1170.12	-9.987
1170.6	-7.11669		1243.88	-0.16762		1170.6	-9.97979
1171.08	-7.11206		1244.36	-0.16694		1171.08	-9.97192
1171.56	-7.10677		1244.85	-0.16653		1171.56	-9.96325
1172.05	-7.10073		1245.33	-0.16597		1172.05	-9.95378
1172.53	-7.09415		1245.81	-0.16536		1172.53	-9.94374
1173.01	-7.08719		1246.29	-0.1646		1173.01	-9.93338
1173.49	-7.0801		1246.77	-0.16369		1173.49	-9.92302
1173.97	-7.07311		1247.26	-0.16263		1173.97	-9.91291
1174.46	-7.06641		1247.74	-0.16142		1174.46	-9.90326
1174.94	-7.05997		1248.22	-0.16026		1174.94	-9.89407
1175.42	-7.05377		1248.7	-0.15912		1175.42	-9.88522
1175.9	-7.04759		1249.18	-0.15836		1175.9	-9.87647
1176.38	-7.04122		1249.67	-0.15776		1176.38	-9.86752
1176.87	-7.03437		1250.15	-0.15741		1176.87	-9.85806
1177.35	-7.02688		1250.63	-0.15741		1177.35	-9.84793
1177.83	-7.01869		1251.11	-0.15746		1177.83	-9.8371
1178.31	-7.00976		1251.6	-0.15757		1178.31	-9.82564
1178.8	-7.00033		1252.08	-0.15751		1178.8	-9.81384
1179.28	-6.99058		1252.56	-0.15753		1179.28	-9.80194
1179.76	-6.9808		1253.04	-0.1572		1179.76	-9.79027
1180.24	-6.97123		1253.52	-0.15683		1180.24	-9.77901
1180.72	-6.96202		1254.01	-0.15632		1180.72	-9.76826
1181.2	-6.95325		1254.49	-0.15577		1181.2	-9.75794
1181.69	-6.94487		1254.97	-0.15537		1181.69	-9.74785
1182.17	-6.93677		1255.45	-0.15504		1182.17	-9.73773
1182.65	-6.92875		1255.93	-0.15493		1182.65	-9.72725
1183.13	-6.92068		1256.42	-0.15501		1183.13	-9.71625
1183.62	-6.91247		1256.9	-0.15526		1183.62	-9.70466
1184.1	-6.90405		1257.38	-0.15566		1184.1	-9.6925
1184.58	-6.89547		1257.86	-0.15602		1184.58	-9.67996
1185.06	-6.88682		1258.35	-0.15624		1185.06	-9.66736
1185.54	-6.87821		1258.83	-0.15633		1185.54	-9.65496
1186.03	-6.86976		1259.31	-0.15628		1186.03	-9.64304
1186.51	-6.86147		1259.79	-0.15607		1186.51	-9.63173
1186.99	-6.85335		1260.27	-0.15564		1186.99	-9.62103
1187.47	-6.84528		1260.76	-0.15528		1187.47	-9.61079
1187.95	-6.83712		1261.24	-0.15498		1187.95	-9.60082
1188.44	-6.82876		1261.72	-0.15475		1188.44	-9.59085
1188.92	-6.82003		1262.2	-0.15479		1188.92	-9.58063
1189.4	-6.81097		1262.68	-0.15509		1189.4	-9.57009
1189.88	-6.80164		1263.17	-0.15566		1189.88	-9.55923
1190.37	-6.79223		1263.65	-0.15649		1190.37	-9.54827
1190.85	-6.78299		1264.13	-0.15747		1190.85	-9.5374
1191.33	-6.77418		1264.61	-0.15874		1191.33	-9.52696
1191.81	-6.76608		1265.1	-0.16008		1191.81	-9.51724
1192.29	-6.75882		1265.58	-0.16148		1192.29	-9.50827
1192.78	-6.75247		1266.06	-0.16316		1192.78	-9.50017
1193.26	-6.74689		1266.54	-0.16481		1193.26	-9.49268
1193.74	-6.74196		1267.02	-0.16663		1193.74	-9.48557
1194.22	-6.73734		1267.51	-0.16842		1194.22	-9.47848
1194.7	-6.73282		1267.99	-0.17015		1194.7	-9.47107
1195.19	-6.72813		1268.47	-0.17179		1195.19	-9.46311
1195.67	-6.72318		1268.95	-0.17309		1195.67	-9.45452
1196.15	-6.71796		1269.43	-0.17407		1196.15	-9.44539
1196.63	-6.71254		1269.92	-0.17462		1196.63	-9.43591
1197.12	-6.70712		1270.4	-0.17465		1197.12	-9.42644
1197.6	-6.70193		1270.88	-0.17405		1197.6	-9.41731
1198.08	-6.69717		1271.36	-0.17291		1198.08	-9.4088
1198.56	-6.69294		1271.85	-0.17126		1198.56	-9.40104
1199.04	-6.6893		1272.33	-0.16919		1199.04	-9.39406
1199.53	-6.68616		1272.81	-0.16679		1199.53	-9.38768
1200.01	-6.68337		1273.29	-0.16408		1200.01	-9.38163
1200.49	-6.68075		1273.77	-0.16124		1200.49	-9.37567
1200.97	-6.67812		1274.26	-0.15838		1200.97	-9.36949
1201.45	-6.67539		1274.74	-0.15549		1201.45	-9.36298
1201.94	-6.67261		1275.22	-0.15249		1201.94	-9.35616
1202.42	-6.66984		1275.7	-0.14934		1202.42	-9.34916
1202.9	-6.66727		1276.18	-0.1461		1202.9	-9.34222
1203.38	-6.6651		1276.67	-0.14274		1203.38	-9.33569
1203.87	-6.66354		1277.15	-0.13906		1203.87	-9.32981
1204.35	-6.66271		1277.63	-0.13516		1204.35	-9.32475
1204.83	-6.66265		1278.11	-0.13104		1204.83	-9.32055
1205.31	-6.66328		1278.59	-0.12661		1205.31	-9.31709
1205.79	-6.66443		1279.08	-0.12196		1205.79	-9.31413
1206.28	-6.66588		1279.56	-0.11697		1206.28	-9.31133
1206.76	-6.66738		1280.04	-0.11189		1206.76	-9.30844
1207.24	-6.66879		1280.52	-0.10659		1207.24	-9.30524
1207.72	-6.67001		1281.01	-0.10108		1207.72	-9.30163
1208.2	-6.67109		1281.49	-0.09545		1208.2	-9.29771
1208.69	-6.6721		1281.97	-0.08971		1208.69	-9.29363
1209.17	-6.67327		1282.45	-0.08396		1209.17	-9.28968
1209.65	-6.67477		1282.93	-0.07819		1209.65	-9.2861
1210.13	-6.67677		1283.42	-0.07249		1210.13	-9.28314
1210.62	-6.67934		1283.9	-0.0671		1210.62	-9.2808
1211.1	-6.68243		1284.38	-0.0619		1211.1	-9.27904
1211.58	-6.68591		1284.86	-0.05709		1211.58	-9.27763
1212.06	-6.68956		1285.34	-0.05277		1212.06	-9.27625
1212.54	-6.69317		1285.83	-0.04864		1212.54	-9.27463
1213.03	-6.69657		1286.31	-0.0447		1213.03	-9.27251
1213.51	-6.6997		1286.79	-0.04093		1213.51	-9.26983
1213.99	-6.70257		1287.27	-0.03718		1213.99	-9.26662
1214.47	-6.70537		1287.76	-0.03321		1214.47	-9.2631
1214.95	-6.70828		1288.24	-0.02884		1214.95	-9.25959
1215.44	-6.71159		1288.72	-0.02416		1215.44	-9.25646
1215.92	-6.71552		1289.2	-0.01898		1215.92	-9.25393
1216.4	-6.72018		1289.68	-0.01349		1216.4	-9.25227
1216.88	-6.72563		1290.16	-0.00779		1216.88	-9.25143
1217.37	-6.73174		1290.65	-0.00199		1217.37	-9.25129
1217.85	-6.73829		1291.13	0.00382		1217.85	-9.25148
1218.33	-6.74506		1291.61	0.00933		1218.33	-9.25174
1218.81	-6.75175		1292.09	0.01455		1218.81	-9.25166
1219.29	-6.75818		1292.58	0.01937		1219.29	-9.25102
1219.78	-6.76426		1293.06	0.02379		1219.78	-9.24975
1220.26	-6.77007		1293.54	0.02793		1220.26	-9.24783
1220.74	-6.77574		1294.02	0.03177		1220.74	-9.24556
1221.22	-6.78152		1294.5	0.03551		1221.22	-9.24319
1221.7	-6.78766		1294.99	0.03909		1221.7	-9.24108
1222.19	-6.79429		1295.47	0.04275		1222.19	-9.2394
1222.67	-6.80156		1295.95	0.04633		1222.67	-9.2383
1223.15	-6.80934		1296.43	0.05001		1223.15	-9.23772
1223.63	-6.8175		1296.91	0.05371		1223.63	-9.23742
1224.11	-6.82577		1297.4	0.05722		1224.11	-9.23716
1224.6	-6.83388		1297.88	0.06074		1224.6	-9.2366
1225.08	-6.8415		1298.36	0.06417		1225.08	-9.23545
1225.56	-6.84857		1298.84	0.06742		1225.56	-9.23359
1226.04	-6.85503		1299.33	0.07058		1226.04	-9.23103
1226.53	-6.86094		1299.81	0.07365		1226.53	-9.22789
1227.01	-6.86654		1300.29	0.07664		1227.01	-9.22444
1227.49	-6.87205		1300.77	0.07954		1227.49	-9.22096
1227.97	-6.87773		1301.25	0.08255		1227.97	-9.2177
1228.45	-6.88373		1301.74	0.08528		1228.45	-9.21483
1228.94	-6.89011		1302.22	0.08804		1228.94	-9.21235
1229.42	-6.89677		1302.7	0.0904		1229.42	-9.2101
1229.9	-6.90362		1303.18	0.09258		1229.9	-9.20788
1230.38	-6.91039		1303.66	0.09438		1230.38	-9.20534
1230.86	-6.91691		1304.15	0.0959		1230.86	-9.20221
1231.35	-6.92297		1304.63	0.09703		1231.35	-9.19828
1231.83	-6.92856		1305.11	0.09789		1231.83	-9.19353
1232.31	-6.9337		1305.59	0.09856		1232.31	-9.18802
1232.79	-6.93862		1306.08	0.09916		1232.79	-9.182
1233.28	-6.94348		1306.56	0.09988		1233.28	-9.17572
1233.76	-6.9485		1307.04	0.10052		1233.76	-9.16951
1234.24	-6.95386		1307.52	0.10118		1234.24	-9.16353
1234.72	-6.95956		1308	0.10176		1234.72	-9.15792
1235.2	-6.96558		1308.49	0.10236		1235.2	-9.15262
1235.68	-6.97172		1308.97	0.10269		1235.68	-9.14751
1236.17	-6.97778		1309.45	0.10284		1236.17	-9.14234
1236.65	-6.98348		1309.93	0.10262		1236.65	-9.13688
1237.13	-6.98873		1310.41	0.10202		1237.13	-9.13103
1237.61	-6.99341		1310.9	0.10115		1237.61	-9.12472
1238.1	-6.99756		1311.38	0.1001		1238.1	-9.11801
1238.58	-7.00139		1311.86	0.09888		1238.58	-9.1111
1239.06	-7.00513		1312.34	0.09769		1239.06	-9.10422
1239.54	-7.00905		1312.83	0.09662		1239.54	-9.09762
1240.02	-7.01333		1313.31	0.09568		1240.02	-9.09144
1240.51	-7.01809		1313.79	0.09497		1240.51	-9.08569
1240.99	-7.02325		1314.27	0.09439		1240.99	-9.08024
1241.47	-7.02864		1314.75	0.09397		1241.47	-9.07483
1241.95	-7.03397		1315.24	0.09362		1241.95	-9.06909
1242.43	-7.03883		1315.72	0.09333		1242.43	-9.06264
1242.92	-7.04295		1316.2	0.09312		1242.92	-9.05512
1243.4	-7.04611		1316.68	0.0931		1243.4	-9.04646
1243.88	-7.04818		1317.16	0.0933		1243.88	-9.03659
1244.36	-7.04924		1317.65	0.09406		1244.36	-9.02571
1244.85	-7.04953		1318.13	0.0954		1244.85	-9.01414
1245.33	-7.04933		1318.61	0.09755		1245.33	-9.00229
1245.81	-7.04896		1319.09	0.10054		1245.81	-8.99053
1246.29	-7.0487		1319.58	0.10442		1246.29	-8.97916
1246.77	-7.04869		1320.06	0.10902		1246.77	-8.9683
1247.26	-7.04898		1320.54	0.11419		1247.26	-8.95793
1247.74	-7.04946		1321.02	0.11967		1247.74	-8.94784
1248.22	-7.05001		1321.5	0.12517		1248.22	-8.93785
1248.7	-7.05039		1321.99	0.13047		1248.7	-8.9276
1249.18	-7.05041		1322.47	0.13538		1249.18	-8.91689
1249.67	-7.04998		1322.95	0.13974		1249.67	-8.90557
1250.15	-7.04909		1323.43	0.14354		1250.15	-8.89366
1250.63	-7.04787		1323.91	0.14694		1250.63	-8.88133
1251.11	-7.04649		1324.4	0.14979		1251.11	-8.86873
1251.6	-7.04514		1324.88	0.15238		1251.6	-8.85616
1252.08	-7.04403		1325.36	0.1547		1252.08	-8.84375
1252.56	-7.0433		1325.84	0.15687		1252.56	-8.83168
1253.04	-7.04293		1326.33	0.15888		1253.04	-8.81993
1253.52	-7.04291		1326.81	0.16064		1253.52	-8.80838
1254.01	-7.0431		1327.29	0.16223		1254.01	-8.79686
1254.49	-7.04335		1327.77	0.16337		1254.49	-8.78517
1254.97	-7.04349		1328.25	0.16425		1254.97	-8.77316
1255.45	-7.04352		1328.73	0.16478		1255.45	-8.7608
1255.93	-7.04346		1329.22	0.16495		1255.93	-8.74815
1256.42	-7.04342		1329.7	0.16484		1256.42	-8.73537
1256.9	-7.04358		1330.18	0.16459		1256.9	-8.7227
1257.38	-7.04405		1330.66	0.16418		1257.38	-8.71031
1257.86	-7.04497		1331.15	0.16365		1257.86	-8.69841
1258.35	-7.0463		1331.63	0.16289		1258.35	-8.68702
1258.83	-7.04792		1332.11	0.16169		1258.83	-8.67604
1259.31	-7.04957		1332.59	0.15986		1259.31	-8.66519
1259.79	-7.05092		1333.07	0.15705		1259.79	-8.65418
1260.27	-7.05163		1333.56	0.15295		1260.27	-8.64266
1260.76	-7.05147		1334.04	0.14735		1260.76	-8.63038
1261.24	-7.05029		1334.52	0.14006		1261.24	-8.61721
1261.72	-7.0482		1335	0.13118		1261.72	-8.60324
1262.2	-7.04539		1335.48	0.12084		1262.2	-8.58865
1262.68	-7.04232		1335.97	0.10955		1262.68	-8.5739
1263.17	-7.03943		1336.45	0.09783		1263.17	-8.55937
1263.65	-7.03722		1336.93	0.08654		1263.65	-8.54556
1264.13	-7.03598		1337.41	0.07652		1264.13	-8.53276
1264.61	-7.03598		1337.9	0.06854		1264.61	-8.52113
1265.1	-7.03717		1338.38	0.06338		1265.1	-8.51068
1265.58	-7.03936		1338.86	0.06152		1265.58	-8.50113
1266.06	-7.04219		1339.34	0.06315		1266.06	-8.49223
1266.54	-7.04524		1339.82	0.0681		1266.54	-8.48351
1267.02	-7.04813		1340.31	0.07598		1267.02	-8.47472
1267.51	-7.05049		1340.79	0.08614		1267.51	-8.46552
1267.99	-7.05216		1341.27	0.09779		1267.99	-8.4558
1268.47	-7.05306		1341.75	0.1102		1268.47	-8.44557
1268.95	-7.05325		1342.23	0.12255		1268.95	-8.43488
1269.43	-7.05286		1342.72	0.13424		1269.43	-8.42385
1269.92	-7.05201		1343.2	0.14473		1269.92	-8.41258
1270.4	-7.0508		1343.68	0.15369		1270.4	-8.40103
1270.88	-7.04925		1344.16	0.16085		1270.88	-8.38918
1271.36	-7.04729		1344.65	0.16615		1271.36	-8.37682
1271.85	-7.04481		1345.13	0.16956		1271.85	-8.36377
1272.33	-7.04171		1345.61	0.17119		1272.33	-8.34988
1272.81	-7.03789		1346.09	0.17126		1272.81	-8.33504
1273.29	-7.03338		1346.57	0.16994		1273.29	-8.31928
1273.77	-7.02839		1347.06	0.16755		1273.77	-8.3029
1274.26	-7.02311		1347.54	0.16431		1274.26	-8.28616
1274.74	-7.01793		1348.02	0.16053		1274.74	-8.26958
1275.22	-7.01317		1348.5	0.15638		1275.22	-8.25356
1275.7	-7.00912		1348.98	0.15196		1275.7	-8.23845
1276.18	-7.00599		1349.47	0.14734		1276.18	-8.22451
1276.67	-7.00371		1349.95	0.14247		1276.67	-8.21172
1277.15	-7.00211		1350.43	0.13731		1277.15	-8.19991
1277.63	-7.00084		1350.91	0.13174		1277.63	-8.18871
1278.11	-6.9995		1351.39	0.12571		1278.11	-8.17769
1278.59	-6.99767		1351.88	0.11912		1278.59	-8.1664
1279.08	-6.99503		1352.36	0.11209		1279.08	-8.15448
1279.56	-6.99143		1352.84	0.10463		1279.56	-8.14174
1280.04	-6.98689		1353.32	0.09696		1280.04	-8.1282
1280.52	-6.98166		1353.81	0.08925		1280.52	-8.11403
1281.01	-6.97603		1354.29	0.08167		1281.01	-8.09952
1281.49	-6.9705		1354.77	0.07435		1281.49	-8.08507
1281.97	-6.96542		1355.25	0.06723		1281.97	-8.07104
1282.45	-6.9611		1355.73	0.06028		1282.45	-8.05763
1282.93	-6.95766		1356.22	0.05318		1282.93	-8.04494
1283.42	-6.95509		1356.7	0.04565		1283.42	-8.03293
1283.9	-6.95318		1357.18	0.03732		1283.9	-8.02136
1284.38	-6.95162		1357.66	0.02777		1284.38	-8.00993
1284.86	-6.95001		1358.14	0.01677		1284.86	-7.99829
1285.34	-6.9481		1358.63	0.00422		1285.34	-7.98618
1285.83	-6.94561		1359.11	-0.00979		1285.83	-7.97342
1286.31	-6.94237		1359.59	-0.02489		1286.31	-7.95988
1286.79	-6.93835		1360.07	-0.04057		1286.79	-7.9456
1287.27	-6.93363		1360.56	-0.05609		1287.27	-7.9307
1287.76	-6.92825		1361.04	-0.07054		1287.76	-7.91526
1288.24	-6.92227		1361.52	-0.08322		1288.24	-7.89937
1288.72	-6.91575		1362	-0.09339		1288.72	-7.8831
1289.2	-6.90864		1362.48	-0.10078		1289.2	-7.86638
1289.68	-6.90092		1362.97	-0.10533		1289.68	-7.8492
1290.16	-6.89248		1363.45	-0.10743		1290.16	-7.83146
1290.65	-6.88332		1363.93	-0.10769		1290.65	-7.81316
1291.13	-6.87352		1364.41	-0.10691		1291.13	-7.79434
1291.61	-6.86326		1364.89	-0.10587		1291.61	-7.77514
1292.09	-6.8528		1365.38	-0.10531		1292.09	-7.75582
1292.58	-6.84247		1365.86	-0.10574		1292.58	-7.73662
1293.06	-6.83263		1366.34	-0.10747		1293.06	-7.71784
1293.54	-6.82354		1366.82	-0.11065		1293.54	-7.6997
1294.02	-6.81542		1367.31	-0.11531		1294.02	-7.68231
1294.51	-6.80822		1367.79	-0.12124		1294.51	-7.66562
1294.99	-6.80185		1368.27	-0.12834		1294.99	-7.64945
1295.47	-6.79598		1368.75	-0.13638		1295.47	-7.63351
1295.95	-6.79024		1369.23	-0.14521		1295.95	-7.61744
1296.43	-6.78423		1369.72	-0.15465		1296.43	-7.60091
1296.91	-6.77765		1370.2	-0.1646		1296.91	-7.58372
1297.4	-6.77029		1370.68	-0.17478		1297.4	-7.56575
1297.88	-6.76215		1371.16	-0.18502		1297.88	-7.54709
1298.36	-6.75337		1371.64	-0.19493		1298.36	-7.52796
1298.84	-6.74423		1372.13	-0.20406		1298.84	-7.50867
1299.33	-6.73508		1372.61	-0.21187		1299.33	-7.48958
1299.81	-6.72619		1373.09	-0.21778		1299.81	-7.47098
1300.29	-6.71784		1373.57	-0.2212		1300.29	-7.45308
1300.77	-6.71005		1374.06	-0.2218		1300.77	-7.4359
1301.25	-6.70286		1374.54	-0.21938		1301.25	-7.41937
1301.74	-6.69604		1375.02	-0.21407		1301.74	-7.40329
1302.22	-6.68936		1375.5	-0.20627		1302.22	-7.38738
1302.7	-6.68257		1375.98	-0.19664		1302.7	-7.37142
1303.18	-6.67547		1376.47	-0.18582		1303.18	-7.35524
1303.66	-6.66799		1376.95	-0.1746		1303.66	-7.33876
1304.15	-6.66018		1377.43	-0.16359		1304.15	-7.32207
1304.63	-6.65223		1377.91	-0.15325		1304.63	-7.30532
1305.11	-6.64432		1378.39	-0.14391		1305.11	-7.28869
1305.59	-6.63678		1378.88	-0.13573		1305.59	-7.27248
1306.08	-6.62988		1379.36	-0.12876		1306.08	-7.25685
1306.56	-6.62379		1379.84	-0.12307		1306.56	-7.24191
1307.04	-6.61852		1380.32	-0.11869		1307.04	-7.22766
1307.52	-6.61409		1380.81	-0.11577		1307.52	-7.21405
1308	-6.6103		1381.29	-0.11441		1308	-7.20088
1308.49	-6.60702		1381.77	-0.11486		1308.49	-7.18803
1308.97	-6.60409		1382.25	-0.11727		1308.97	-7.1754
1309.45	-6.60136		1382.73	-0.1217		1309.45	-7.16292
1309.93	-6.59878		1383.21	-0.1282		1309.93	-7.15059
1310.41	-6.59633		1383.7	-0.13646		1310.41	-7.13846
1310.9	-6.59405		1384.18	-0.14603		1310.9	-7.12668
1311.38	-6.59194		1384.66	-0.15628		1311.38	-7.11522
1311.86	-6.58999		1385.14	-0.16627		1311.86	-7.10408
1312.34	-6.58811		1385.63	-0.17498		1312.34	-7.09315
1312.83	-6.58613		1386.11	-0.18143		1312.83	-7.08224
1313.31	-6.58389		1386.59	-0.18478		1313.31	-7.07108
1313.79	-6.58109		1387.07	-0.18463		1313.79	-7.05939
1314.27	-6.57759		1387.55	-0.18091		1314.27	-7.04689
1314.75	-6.5732		1388.04	-0.17408		1314.75	-7.03342
1315.24	-6.56784		1388.52	-0.16497		1315.24	-7.01892
1315.72	-6.56151		1389	-0.15462		1315.72	-7.00335
1316.2	-6.55429		1389.48	-0.14412		1316.2	-6.98684
1316.68	-6.54621		1389.96	-0.13452		1316.68	-6.96947
1317.16	-6.53733		1390.45	-0.12657		1317.16	-6.95132
1317.65	-6.52763		1390.93	-0.12083		1317.65	-6.93239
1318.13	-6.5169		1391.41	-0.1176		1318.13	-6.91258
1318.61	-6.50498		1391.89	-0.11689		1318.61	-6.89169
1319.09	-6.4916		1392.38	-0.11851		1319.09	-6.86951
1319.58	-6.4766		1392.86	-0.12208		1319.58	-6.84589
1320.06	-6.45987		1393.34	-0.12702		1320.06	-6.82075
1320.54	-6.44155		1393.82	-0.13261		1320.54	-6.79421
1321.02	-6.42196		1394.3	-0.13812		1321.02	-6.76659
1321.5	-6.40162		1394.79	-0.14276		1321.5	-6.73837
1321.99	-6.38127		1395.27	-0.14575		1321.99	-6.71022
1322.47	-6.36159		1395.75	-0.14652		1322.47	-6.68281
1322.95	-6.34322		1396.23	-0.14459		1322.95	-6.65671
1323.43	-6.32666		1396.71	-0.13972		1323.43	-6.63239
1323.91	-6.31219		1397.2	-0.13188		1323.91	-6.61008
1324.4	-6.29974		1397.68	-0.12132		1324.4	-6.58973
1324.88	-6.28913		1398.16	-0.10848		1324.88	-6.57111
1325.36	-6.2799		1398.64	-0.09398		1325.36	-6.55374
1325.84	-6.27149		1399.12	-0.0786		1325.84	-6.53718
1326.33	-6.26338		1399.61	-0.06317		1326.33	-6.52089
1326.81	-6.25516		1400.09	-0.04842		1326.81	-6.50447
1327.29	-6.24663		1400.57	-0.03509		1327.29	-6.48779
1327.77	-6.23771		1401.05	-0.02353		1327.77	-6.47075
1328.25	-6.22859		1401.54	-0.01407		1328.25	-6.45355
1328.73	-6.21953		1402.02	-0.00674		1328.73	-6.43645
1329.22	-6.21091		1402.5	-0.00132		1329.22	-6.41978
1329.7	-6.20308		1402.98	0.00251		1329.7	-6.4039
1330.18	-6.1963		1403.46	0.00524		1330.18	-6.38901
1330.66	-6.19078		1403.95	0.00732		1330.66	-6.37528
1331.15	-6.18664		1404.43	0.00924		1331.15	-6.36287
1331.63	-6.18405		1404.91	0.01136		1331.63	-6.35192
1332.11	-6.18318		1405.39	0.01387		1332.11	-6.34258
1332.59	-6.18439		1405.88	0.01679		1332.59	-6.3352
1333.07	-6.18809		1406.36	0.02005		1333.07	-6.33018
1333.56	-6.19482		1406.84	0.02332		1333.56	-6.32804
1334.04	-6.20511		1407.32	0.02638		1334.04	-6.32927
1334.52	-6.21947		1407.8	0.02896		1334.52	-6.3344
1335	-6.23806		1408.29	0.03084		1335	-6.34352
1335.48	-6.26063		1408.77	0.03186		1335.48	-6.35646
1335.97	-6.2864		1409.25	0.032		1335.97	-6.37254
1336.45	-6.31402		1409.73	0.03127		1336.45	-6.39049
1336.93	-6.34154		1410.21	0.02972		1336.93	-6.40855
1337.41	-6.36659		1410.7	0.02734		1337.41	-6.4246
1337.9	-6.38667		1411.18	0.02414		1337.9	-6.43634
1338.38	-6.39953		1411.66	0.02001		1338.38	-6.44174
1338.86	-6.40351		1412.14	0.01478		1338.86	-6.43929
1339.34	-6.39795		1412.62	0.00815		1339.34	-6.42843
1339.82	-6.38321		1413.11	-6.06212e-05		1339.82	-6.40942
1340.31	-6.36076		1413.59	-0.01022		1340.31	-6.38366
1340.79	-6.33282		1414.07	-0.02249		1340.79	-6.35314
1341.27	-6.30202		1414.55	-0.03695		1341.27	-6.32028
1341.75	-6.27108		1415.04	-0.05354		1341.75	-6.28763
1342.23	-6.24234		1415.52	-0.07202		1342.23	-6.25733
1342.72	-6.21772		1416	-0.09183		1342.72	-6.23127
1343.2	-6.1985		1416.48	-0.1122		1343.2	-6.21075
1343.68	-6.18537		1416.96	-0.13211		1343.68	-6.19658
1344.16	-6.17855		1417.45	-0.15045		1344.16	-6.18916
1344.65	-6.17786		1417.93	-0.16608		1344.65	-6.18851
1345.13	-6.18292		1418.41	-0.17813		1345.13	-6.1946
1345.61	-6.19314		1418.89	-0.18615		1345.61	-6.20713
1346.09	-6.20799		1419.38	-0.19018		1346.09	-6.22578
1346.57	-6.2269		1419.86	-0.19069		1346.57	-6.25026
1347.06	-6.24924		1420.34	-0.18847		1347.06	-6.28016
1347.54	-6.27443		1420.82	-0.18449		1347.54	-6.31498
1348.02	-6.30171		1421.3	-0.17955		1348.02	-6.3541
1348.5	-6.3303		1421.79	-0.17435		1348.5	-6.39669
1348.98	-6.35918		1422.27	-0.16939		1348.98	-6.44173
1349.47	-6.38728		1422.75	-0.16491		1349.47	-6.48799
1349.95	-6.41339		1423.23	-0.16102		1349.95	-6.53407
1350.43	-6.43638		1423.71	-0.15778		1350.43	-6.5786
1350.91	-6.45511		1424.2	-0.15515		1350.91	-6.62014
1351.39	-6.46864		1424.68	-0.15312		1351.39	-6.65743
1351.88	-6.47614		1425.16	-0.15172		1351.88	-6.68922
1352.36	-6.47713		1425.64	-0.15091		1352.36	-6.71461
1352.84	-6.47118		1426.12	-0.15073		1352.84	-6.73276
1353.32	-6.45821		1426.61	-0.15115		1353.32	-6.74309
1353.81	-6.43827		1427.09	-0.15215		1353.81	-6.74522
1354.29	-6.41169		1427.57	-0.15348		1354.29	-6.73899
1354.77	-6.37905		1428.05	-0.155		1354.77	-6.72453
1355.25	-6.34119		1428.54	-0.15644		1355.25	-6.70233
1355.73	-6.29937		1429.02	-0.15752		1355.73	-6.6733
1356.22	-6.25499		1429.5	-0.15807		1356.22	-6.63864
1356.7	-6.20969		1429.98	-0.15796		1356.7	-6.5999
1357.18	-6.16515		1430.46	-0.15725		1357.18	-6.5587
1357.66	-6.12293		1430.95	-0.15616		1357.66	-6.5167
1358.14	-6.08426		1431.43	-0.15498		1358.14	-6.47532
1358.63	-6.04988		1431.91	-0.15404		1358.63	-6.4355
1359.11	-6.01997		1432.39	-0.15378		1359.11	-6.39766
1359.59	-5.99397		1432.87	-0.15443		1359.59	-6.36158
1360.07	-5.97056		1433.36	-0.15608		1360.07	-6.32624
1360.56	-5.9479		1433.84	-0.15871		1360.56	-6.29024
1361.04	-5.9238		1434.32	-0.16195		1361.04	-6.25173
1361.52	-5.89603		1434.8	-0.1652		1361.52	-6.20897
1362	-5.8628		1435.29	-0.16767		1362	-6.1606
1362.48	-5.82312		1435.77	-0.16846		1362.48	-6.10602
1362.97	-5.77694		1436.25	-0.1668		1362.97	-6.04548
1363.45	-5.72538		1436.73	-0.16214		1363.45	-5.98032
1363.93	-5.67022		1437.21	-0.15435		1363.93	-5.9124
1364.41	-5.61382		1437.69	-0.14383		1364.41	-5.84398
1364.89	-5.55849		1438.18	-0.13121		1364.89	-5.77728
1365.38	-5.50629		1438.66	-0.11749		1365.38	-5.71409
1365.86	-5.45871		1439.14	-0.10362		1365.86	-5.65574
1366.34	-5.41659		1439.62	-0.09055		1366.34	-5.60292
1366.82	-5.38022		1440.11	-0.07902		1366.82	-5.55571
1367.31	-5.34932		1440.59	-0.06954		1367.31	-5.51385
1367.79	-5.32347		1441.07	-0.06246		1367.79	-5.47686
1368.27	-5.3019		1441.55	-0.058		1368.27	-5.44409
1368.75	-5.28405		1442.04	-0.05609		1368.75	-5.41503
1369.23	-5.26944		1442.52	-0.05677		1369.23	-5.3893
1369.72	-5.25775		1443	-0.05979		1369.72	-5.36667
1370.2	-5.24883		1443.48	-0.06492		1370.2	-5.34701
1370.68	-5.24252		1443.96	-0.07187		1370.68	-5.33021
1371.16	-5.2386		1444.44	-0.08029		1371.16	-5.316
1371.64	-5.23653		1444.93	-0.08988		1371.64	-5.30382
1372.13	-5.23544		1445.41	-0.10019		1372.13	-5.29276
1372.61	-5.234		1445.89	-0.11087		1372.61	-5.28154
1373.09	-5.23061		1446.37	-0.12157		1373.09	-5.26856
1373.57	-5.22355		1446.86	-0.13186		1373.57	-5.25224
1374.06	-5.21128		1447.34	-0.1414		1374.06	-5.23114
1374.54	-5.19278		1447.82	-0.14998		1374.54	-5.20437
1375.02	-5.16777		1448.3	-0.15744		1375.02	-5.17174
1375.5	-5.13682		1448.78	-0.16377		1375.5	-5.13392
1375.98	-5.10121		1449.27	-0.16916		1375.98	-5.09211
1376.47	-5.06274		1449.75	-0.17402		1376.47	-5.04811
1376.95	-5.02338		1450.23	-0.17885		1376.95	-5.0037
1377.43	-4.98481		1450.71	-0.18427		1377.43	-4.9604
1377.91	-4.94842		1451.19	-0.19098		1377.91	-4.9195
1378.39	-4.91501		1451.68	-0.19967		1378.39	-4.88163
1378.88	-4.88483		1452.16	-0.21103		1378.88	-4.84702
1379.36	-4.85784		1452.64	-0.22559		1379.36	-4.81555
1379.84	-4.83365		1453.12	-0.24374		1379.84	-4.78683
1380.32	-4.81197		1453.61	-0.26564		1380.32	-4.7606
1380.81	-4.79255		1454.09	-0.29101		1380.81	-4.73661
1381.29	-4.77557		1454.57	-0.31913		1381.29	-4.71499
1381.77	-4.76128		1455.05	-0.34844		1381.77	-4.69605
1382.25	-4.75033		1455.53	-0.3767		1382.25	-4.68028
1382.73	-4.74322		1456.02	-0.4011		1382.73	-4.6682
1383.21	-4.74048		1456.5	-0.41868		1383.21	-4.66023
1383.7	-4.74206		1456.98	-0.42712		1383.7	-4.65633
1384.18	-4.74749		1457.46	-0.42534		1384.18	-4.65596
1384.66	-4.75551		1457.94	-0.41406		1384.66	-4.65805
1385.14	-4.76431		1458.43	-0.39529		1385.14	-4.66088
1385.63	-4.77162		1458.91	-0.37185		1385.63	-4.6624
1386.11	-4.77496		1459.39	-0.3466		1386.11	-4.66036
1386.59	-4.77235		1459.87	-0.32191		1386.59	-4.65296
1387.07	-4.76248		1460.36	-0.29948		1387.07	-4.63907
1387.56	-4.74532		1460.84	-0.2803		1387.56	-4.61857
1388.04	-4.72199		1461.32	-0.26476		1388.04	-4.59256
1388.52	-4.69468		1461.8	-0.25285		1388.52	-4.563
1389	-4.66618		1462.28	-0.24415		1389	-4.53238
1389.48	-4.63938		1462.77	-0.23804		1389.48	-4.50328
1389.96	-4.61681		1463.25	-0.23365		1389.96	-4.478
1390.45	-4.60037		1463.73	-0.2301		1390.45	-4.45823
1390.93	-4.59114		1464.21	-0.22647		1390.93	-4.44502
1391.41	-4.58939		1464.69	-0.22208		1391.41	-4.43859
1391.89	-4.59456		1465.18	-0.21647		1391.89	-4.43848
1392.38	-4.60548		1465.66	-0.20971		1392.38	-4.4437
1392.86	-4.62037		1466.14	-0.2021		1392.86	-4.45265
1393.34	-4.63715		1466.62	-0.19438		1393.34	-4.46346
1393.82	-4.65359		1467.11	-0.18738		1393.82	-4.47414
1394.3	-4.66758		1467.59	-0.1821		1394.3	-4.48265
1394.79	-4.67722		1468.07	-0.17932		1394.79	-4.48727
1395.27	-4.68105		1468.55	-0.17972		1395.27	-4.48653
1395.75	-4.67809		1469.03	-0.18378		1395.75	-4.47945
1396.23	-4.66771		1469.52	-0.19162		1396.23	-4.46544
1396.71	-4.64972		1470	-0.20296		1396.71	-4.44427
1397.2	-4.62426		1470.48	-0.21713		1397.2	-4.41612
1397.68	-4.59184		1470.96	-0.23292		1397.68	-4.3815
1398.16	-4.55333		1471.44	-0.24858		1398.16	-4.34132
1398.64	-4.51003		1471.93	-0.26204		1398.64	-4.29689
1399.12	-4.46359		1472.41	-0.27119		1399.12	-4.24984
1399.61	-4.41595		1472.89	-0.2742		1399.61	-4.20192
1400.09	-4.36917		1473.37	-0.27003		1400.09	-4.15512
1400.57	-4.32518		1473.86	-0.25861		1400.57	-4.11109
1401.05	-4.28554		1474.34	-0.24078		1401.05	-4.0712
1401.54	-4.25117		1474.82	-0.21806		1401.54	-4.03624
1402.02	-4.22248		1475.3	-0.19221		1402.02	-4.00646
1402.5	-4.19905		1475.78	-0.16497		1402.5	-3.98141
1402.98	-4.17981		1476.27	-0.13781		1402.98	-3.96007
1403.46	-4.16323		1476.75	-0.11179		1403.46	-3.94108
1403.95	-4.14747		1477.23	-0.08764		1403.95	-3.92278
1404.43	-4.13079		1477.71	-0.0657		1404.43	-3.90362
1404.91	-4.11171		1478.19	-0.04609		1404.91	-3.88239
1405.39	-4.08946		1478.68	-0.02868		1405.39	-3.85847
1405.88	-4.06398		1479.16	-0.01331		1405.88	-3.83179
1406.36	-4.03592		1479.64	0.000254019		1406.36	-3.80295
1406.84	-4.00649		1480.12	0.01229		1406.84	-3.77304
1407.32	-3.97707		1480.6	0.02298		1407.32	-3.74327
1407.8	-3.94898		1481.09	0.03235		1407.8	-3.71476
1408.29	-3.92321		1481.57	0.04041		1408.29	-3.6883
1408.77	-3.90017		1482.05	0.047		1408.77	-3.66425
1409.25	-3.87984		1482.53	0.0518		1409.25	-3.64257
1409.73	-3.8618		1483.02	0.05457		1409.73	-3.6229
1410.21	-3.84548		1483.5	0.0549		1410.21	-3.60474
1410.7	-3.83036		1483.98	0.0525		1410.7	-3.58769
1411.18	-3.81619		1484.46	0.04715		1411.18	-3.57161
1411.66	-3.80319		1484.94	0.03874		1411.66	-3.55673
1412.14	-3.79209		1485.43	0.02741		1412.14	-3.54377
1412.62	-3.78396		1485.91	0.01348		1412.62	-3.53372
1413.11	-3.78006		1486.39	-0.00229		1413.11	-3.52773
1413.59	-3.78163		1486.87	-0.01891		1413.59	-3.52689
1414.07	-3.78957		1487.35	-0.03505		1414.07	-3.53204
1414.55	-3.80415		1487.84	-0.04912		1414.55	-3.54339
1415.04	-3.82497		1488.32	-0.05955		1415.04	-3.56054
1415.52	-3.85067		1488.8	-0.06499		1415.52	-3.58233
1416	-3.87899		1489.28	-0.0646		1416	-3.60671
1416.48	-3.90688		1489.77	-0.05837		1416.48	-3.63093
1416.96	-3.93079		1490.25	-0.04706		1416.96	-3.65178
1417.45	-3.94712		1490.73	-0.03209		1417.45	-3.66602
1417.93	-3.95299		1491.21	-0.01526		1417.93	-3.6709
1418.41	-3.94681		1491.69	0.00157		1418.41	-3.6649
1418.89	-3.92868		1492.18	0.0168		1418.89	-3.64803
1419.38	-3.90037		1492.66	0.0291		1419.38	-3.6217
1419.86	-3.86477		1493.14	0.03751		1419.86	-3.58847
1420.34	-3.82513		1493.62	0.04156		1420.34	-3.55127
1420.82	-3.78439		1494.1	0.0411		1420.82	-3.51271
1421.3	-3.74461		1494.59	0.03629		1421.3	-3.47474
1421.79	-3.70688		1495.07	0.02778		1421.79	-3.43848
1422.27	-3.67148		1495.55	0.01659		1422.27	-3.40422
1422.75	-3.6381		1496.03	0.00405		1422.75	-3.37177
1423.23	-3.60625		1496.52	-0.00829		1423.23	-3.34071
1423.71	-3.57546		1497	-0.01889		1423.71	-3.31068
1424.2	-3.54559		1497.48	-0.02654		1424.2	-3.2815
1424.68	-3.51682		1497.96	-0.03059		1424.68	-3.25331
1425.16	-3.48964		1498.44	-0.03111		1425.16	-3.22649
1425.64	-3.46472		1498.92	-0.02871		1425.64	-3.2016
1426.12	-3.4427		1499.41	-0.02458		1426.12	-3.17917
1426.61	-3.42399		1499.89	-0.02003		1426.61	-3.15957
1427.09	-3.40864		1500.37	-0.01653		1427.09	-3.14286
1427.57	-3.39634		1500.85	-0.01534		1427.57	-3.12878
1428.05	-3.38625		1501.34	-0.01753		1428.05	-3.11664
1428.54	-3.37746		1501.82	-0.02417		1428.54	-3.10564
1429.02	-3.36888		1502.3	-0.03604		1429.02	-3.09489
1429.5	-3.35973		1502.78	-0.05395		1429.5	-3.08367
1429.98	-3.3496		1503.26	-0.07849		1429.98	-3.07168
1430.46	-3.33867		1503.75	-0.11013		1430.46	-3.05902
1430.95	-3.32758		1504.23	-0.149		1430.95	-3.04623
1431.43	-3.31734		1504.71	-0.19458		1431.43	-3.03424
1431.91	-3.30902		1505.19	-0.24545		1431.91	-3.02397
1432.39	-3.30351		1505.67	-0.29887		1432.39	-3.01629
1432.87	-3.30133		1506.16	-0.35071		1432.87	-3.01165
1433.36	-3.30223		1506.64	-0.39596		1433.36	-3.00991
1433.84	-3.30528		1507.12	-0.42983		1433.84	-3.01029
1434.32	-3.30871		1507.6	-0.4492		1434.32	-3.01129
1434.8	-3.31009		1508.09	-0.45363		1434.8	-3.01075
1435.29	-3.30671		1508.57	-0.44518		1435.29	-3.00623
1435.77	-3.29596		1509.05	-0.4277		1435.77	-2.9953
1436.25	-3.276		1509.53	-0.40545		1436.25	-2.97616
1436.73	-3.24624		1510.01	-0.3822		1436.73	-2.94811
1437.21	-3.20756		1510.5	-0.36085		1437.21	-2.91179
1437.7	-3.16214		1510.98	-0.3435		1437.7	-2.86902
1438.18	-3.11292		1511.46	-0.33144		1438.18	-2.8224
1438.66	-3.06304		1511.94	-0.3254		1438.66	-2.77479
1439.14	-3.01513		1512.42	-0.32573		1439.14	-2.72864
1439.62	-2.97121		1512.91	-0.33236		1439.62	-2.68593
1440.11	-2.93244		1513.39	-0.34497		1440.11	-2.64789
1440.59	-2.89944		1513.87	-0.36289		1440.59	-2.61522
1441.07	-2.8723		1514.35	-0.3852		1441.07	-2.5881
1441.55	-2.85085		1514.84	-0.41086		1441.55	-2.56651
1442.04	-2.83474		1515.32	-0.4387		1442.04	-2.55019
1442.52	-2.82369		1515.8	-0.46772		1442.52	-2.5389
1443	-2.81732		1516.28	-0.49712		1443	-2.53226
1443.48	-2.81523		1516.76	-0.5264		1443.48	-2.52992
1443.96	-2.81699		1517.25	-0.55533		1443.96	-2.53139
1444.44	-2.82199		1517.73	-0.584		1444.44	-2.53611
1444.93	-2.82932		1518.21	-0.61249		1444.93	-2.54324
1445.41	-2.8379		1518.69	-0.64094		1445.41	-2.55178
1445.89	-2.84644		1519.17	-0.66931		1445.89	-2.56057
1446.37	-2.85348		1519.66	-0.69734		1446.37	-2.56828
1446.86	-2.85767		1520.14	-0.72456		1446.86	-2.57368
1447.34	-2.85796		1520.62	-0.75037		1447.34	-2.57577
1447.82	-2.8538		1521.1	-0.77422		1447.82	-2.57394
1448.3	-2.84535		1521.59	-0.79566		1448.3	-2.56819
1448.78	-2.83346		1522.07	-0.81458		1448.78	-2.55915
1449.27	-2.81972		1522.55	-0.83113		1449.27	-2.54811
1449.75	-2.80613		1523.03	-0.84567		1449.75	-2.53679
1450.23	-2.79487		1523.51	-0.85866		1450.23	-2.52715
1450.71	-2.78806		1524	-0.87053		1450.71	-2.52109
1451.19	-2.7875		1524.48	-0.88156		1451.19	-2.52046
1451.68	-2.79465		1524.96	-0.89202		1451.68	-2.52666
1452.16	-2.81049		1525.44	-0.90191		1452.16	-2.54085
1452.64	-2.83557		1525.92	-0.91131		1452.64	-2.56374
1453.12	-2.86987		1526.41	-0.92037		1453.12	-2.59553
1453.61	-2.91277		1526.89	-0.92923		1453.61	-2.63594
1454.09	-2.96277		1527.37	-0.93827		1454.09	-2.68373
1454.57	-3.01719		1527.85	-0.94797		1454.57	-2.73662
1455.05	-3.07189		1528.34	-0.95897		1455.05	-2.79087
1455.53	-3.1212		1528.82	-0.97194		1455.53	-2.8412
1456.02	-3.15836		1529.3	-0.98749		1456.02	-2.88118
1456.5	-3.1768		1529.78	-1.00613		1456.5	-2.90443
1456.98	-3.17178		1530.26	-1.02808		1456.98	-2.9061
1457.46	-3.14206		1530.74	-1.05333		1457.46	-2.8846
1457.94	-3.09046		1531.23	-1.08147		1457.94	-2.84224
1458.43	-3.02293		1531.71	-1.11168		1458.43	-2.78434
1458.91	-2.94682		1532.19	-1.14289		1458.91	-2.71773
1459.39	-2.86916		1532.67	-1.17393		1459.39	-2.64905
1459.87	-2.79553		1533.16	-1.20368		1459.87	-2.58371
1460.36	-2.72969		1533.64	-1.23147		1460.36	-2.52545
1460.84	-2.67386		1534.12	-1.25712		1460.84	-2.47656
1461.32	-2.62893		1534.6	-1.28105		1461.32	-2.43816
1461.8	-2.59483		1535.09	-1.30418		1461.8	-2.4104
1462.28	-2.57082		1535.57	-1.32783		1462.28	-2.39281
1462.77	-2.55553		1536.05	-1.35341		1462.77	-2.38442
1463.25	-2.54716		1536.53	-1.38237		1463.25	-2.38362
1463.73	-2.54359		1537.01	-1.41589		1463.73	-2.38859
1464.21	-2.54271		1537.49	-1.45482		1464.21	-2.39728
1464.69	-2.54271		1537.98	-1.4993		1464.69	-2.40776
1465.18	-2.54238		1538.46	-1.5487		1465.18	-2.4186
1465.66	-2.54149		1538.94	-1.6011		1465.66	-2.42906
1466.14	-2.54082		1539.42	-1.65346		1466.14	-2.43941
1466.62	-2.54197		1539.91	-1.70172		1466.62	-2.45072
1467.11	-2.54714		1540.39	-1.74163		1467.11	-2.46467
1467.59	-2.55864		1540.87	-1.76964		1467.59	-2.48335
1468.07	-2.57869		1541.35	-1.78404		1468.07	-2.50869
1468.55	-2.60892		1541.83	-1.78507		1468.55	-2.54235
1469.03	-2.65037		1542.32	-1.77442		1469.03	-2.58538
1469.52	-2.70302		1542.8	-1.75479		1469.52	-2.63793
1470	-2.76575		1543.28	-1.7288		1470	-2.69903
1470.48	-2.83594		1543.76	-1.69882		1470.48	-2.76629
1470.96	-2.90935		1544.24	-1.66648		1470.96	-2.83578
1471.44	-2.98033		1544.73	-1.63311		1471.44	-2.90198
1471.93	-3.04215		1545.21	-1.59959		1471.93	-2.95854
1472.41	-3.08823		1545.69	-1.56659		1472.41	-2.99901
1472.89	-3.11336		1546.17	-1.53463		1472.89	-3.01838
1473.37	-3.11497		1546.66	-1.50408		1473.37	-3.0142
1473.86	-3.09357		1547.14	-1.47517		1473.86	-2.98708
1474.34	-3.0525		1547.62	-1.4479		1474.34	-2.94032
1474.82	-2.99667		1548.1	-1.42215		1474.82	-2.87887
1475.3	-2.93144		1548.58	-1.39758		1475.3	-2.80814
1475.78	-2.86157		1549.07	-1.37371		1475.78	-2.7329
1476.27	-2.79067		1549.55	-1.35004		1476.27	-2.65682
1476.75	-2.72123		1550.03	-1.32607		1476.75	-2.58243
1477.23	-2.65474		1550.51	-1.30155		1477.23	-2.51126
1477.71	-2.592		1550.99	-1.27646		1477.71	-2.44406
1478.19	-2.53333		1551.48	-1.25114		1478.19	-2.38112
1478.68	-2.47895		1551.96	-1.22631		1478.68	-2.32257
1479.16	-2.42892		1552.44	-1.20284		1479.16	-2.26834
1479.64	-2.38331		1552.92	-1.18177		1479.64	-2.21842
1480.12	-2.34216		1553.4	-1.16409		1480.12	-2.17276
1480.61	-2.30559		1553.89	-1.15055		1480.61	-2.13141
1481.09	-2.27372		1554.37	-1.14156		1481.09	-2.09447
1481.57	-2.24666		1554.85	-1.1371		1481.57	-2.06208
1482.05	-2.22456		1555.33	-1.1364		1482.05	-2.03445
1482.53	-2.20769		1555.82	-1.13806		1482.53	-2.0119
1483.02	-2.19645		1556.3	-1.13964		1483.02	-1.99486
1483.5	-2.19135		1556.78	-1.1379		1483.5	-1.98393
1483.98	-2.19289		1557.26	-1.12896		1483.98	-1.97955
1484.46	-2.20166		1557.74	-1.10906		1484.46	-1.9823
1484.94	-2.21803		1558.23	-1.07573		1484.94	-1.99249
1485.43	-2.24192		1558.71	-1.02887		1485.43	-2.00995
1485.91	-2.27259		1559.19	-0.9711		1485.91	-2.03399
1486.39	-2.30839		1559.67	-0.90704		1486.39	-2.06295
1486.87	-2.34646		1560.15	-0.84172		1486.87	-2.09415
1487.35	-2.38281		1560.64	-0.77923		1487.35	-2.12384
1487.84	-2.41246		1561.12	-0.7222		1487.84	-2.14742
1488.32	-2.43019		1561.6	-0.67169		1488.32	-2.16012
1488.8	-2.4316		1562.08	-0.62777		1488.8	-2.15781
1489.28	-2.41411		1562.57	-0.58997		1489.28	-2.13817
1489.77	-2.37789		1563.05	-0.55761		1489.77	-2.10135
1490.25	-2.32597		1563.53	-0.53005		1490.25	-2.05005
1490.73	-2.26353		1564.01	-0.50673		1490.73	-1.98904
1491.21	-2.19685		1564.49	-0.48717		1491.21	-1.924
1491.69	-2.13189		1564.98	-0.471		1491.69	-1.86045
1492.18	-2.07368		1565.46	-0.45783		1492.18	-1.80298
1492.66	-2.02567		1565.94	-0.44721		1492.66	-1.75484
1493.14	-1.98974		1566.42	-0.43852		1493.14	-1.71784
1493.62	-1.96637		1566.9	-0.43101		1493.62	-1.69247
1494.1	-1.95459		1567.39	-0.4238		1494.1	-1.67804
1494.59	-1.95245		1567.87	-0.416		1494.59	-1.67284
1495.07	-1.95696		1568.35	-0.40682		1495.07	-1.67425
1495.55	-1.96443		1568.83	-0.39571		1495.55	-1.6789
1496.03	-1.97082		1569.32	-0.38267		1496.03	-1.68308
1496.52	-1.97239		1569.8	-0.36798		1496.52	-1.68325
1497	-1.96619		1570.28	-0.35242		1497	-1.6765
1497.48	-1.95082		1570.76	-0.33692		1497.48	-1.66129
1497.96	-1.9266		1571.24	-0.32254		1497.96	-1.63778
1498.44	-1.89545		1571.73	-0.31018		1498.44	-1.60752
1498.92	-1.86032		1572.21	-0.30046		1498.92	-1.57321
1499.41	-1.82456		1572.69	-0.29371		1499.41	-1.53795
1499.89	-1.79129		1573.17	-0.2898		1499.89	-1.50477
1500.37	-1.76317		1573.65	-0.28831		1500.37	-1.47627
1500.85	-1.74233		1574.14	-0.28831		1500.85	-1.45458
1501.34	-1.73052		1574.62	-0.28857		1501.34	-1.44149
1501.82	-1.7292		1575.1	-0.28769		1501.82	-1.43849
1502.3	-1.73987		1575.58	-0.28427		1502.3	-1.44699
1502.78	-1.76402		1576.07	-0.27718		1502.78	-1.46847
1503.26	-1.80317		1576.55	-0.26586		1503.26	-1.50436
1503.75	-1.85859		1577.03	-0.25037		1503.75	-1.55586
[truncated: 4,886 more rows]

## Sheet: Figure 2b
Control					With HBPs
forward		reverse			forward		reverse
voltage/V	current density/ mAcm-2	voltage/V	current density/ mAcm-2		voltage/V	current density/ mAcm-2	voltage/V	current density/ mAcm-2
-0.1	24.1466	1.2	-46.9795		-0.1	25.7149	1.2	-21.5194
-0.09	24.146	1.19	-39.1458		-0.08	25.6808	1.18	-7.63467
-0.08	24.1462	1.18	-31.9102		-0.06	25.6586	1.16	3.23807
-0.07	24.139	1.17	-25.2503		-0.04	25.657	1.14	11.1658
-0.06	24.1402	1.16	-19.1698		-0.02	25.6357	1.12	16.5564
-0.05	24.13	1.15	-13.637		0	25.6211	1.1	19.9806
-0.04	24.1261	1.14	-8.64648		0.02	25.6268	1.08	22.0799
-0.03	24.1288	1.13	-4.17911		0.04	25.6082	1.06	23.3305
-0.02	24.1155	1.12	-0.21158		0.06	25.5951	1.04	24.0864
-0.01	24.1029	1.11	3.29752		0.08	25.5959	1.02	24.5381
0	24.1111	1.1	6.3754		0.1	25.5957	1	24.8225
0.01	24.1211	1.09	9.02685		0.12	25.5764	0.98	25.0242
0.02	24.1002	1.08	11.3132		0.14	25.5587	0.96	25.1483
0.03	24.0954	1.07	13.2618		0.16	25.5707	0.94	25.2325
0.04	24.0741	1.06	14.9124		0.18	25.5532	0.92	25.3015
0.05	24.0923	1.05	16.3093		0.2	25.5504	0.9	25.354
0.06	24.1084	1.04	17.4859		0.22	25.5488	0.88	25.3684
0.07	24.0948	1.03	18.4703		0.24	25.5389	0.86	25.3835
0.08	24.0939	1.02	19.2816		0.26	25.5351	0.84	25.3933
0.09	24.0867	1.01	19.9632		0.28	25.5469	0.82	25.4086
0.1	24.093	1	20.5327		0.3	25.5328	0.8	25.404
0.11	24.0999	0.99	21.0052		0.32	25.526	0.78	25.3914
0.12	24.0973	0.98	21.3983		0.34	25.5359	0.76	25.3891
0.13	24.0823	0.97	21.7318		0.36	25.5392	0.74	25.3698
0.14	24.0689	0.96	22.005		0.38	25.5423	0.72	25.3492
0.15	24.0841	0.95	22.2489		0.4	25.5529	0.7	25.3569
0.16	24.0886	0.94	22.4531		0.42	25.5343	0.68	25.3709
0.17	24.0749	0.93	22.6158		0.44	25.5406	0.66	25.4023
0.18	24.06	0.92	22.7685		0.46	25.5345	0.64	25.4169
0.19	24.0552	0.91	22.8718		0.48	25.5304	0.62	25.4348
0.2	24.0438	0.9	22.9879		0.5	25.5286	0.6	25.4648
0.21	24.0572	0.89	23.0863		0.52	25.5198	0.58	25.4917
0.22	24.0437	0.88	23.1429		0.54	25.5119	0.56	25.487
0.23	24.0347	0.87	23.2216		0.56	25.4804	0.54	25.5
0.24	24.0217	0.86	23.2749		0.58	25.4549	0.52	25.5008
0.25	24.0166	0.85	23.3167		0.6	25.4462	0.5	25.5077
0.26	24.022	0.84	23.3737		0.62	25.4388	0.48	25.5103
0.27	24.02	0.83	23.412		0.64	25.4326	0.46	25.5274
0.28	24.0158	0.82	23.4402		0.66	25.4259	0.44	25.5331
0.29	23.9982	0.81	23.4587		0.68	25.4289	0.42	25.5591
0.3	24.0006	0.8	23.4855		0.7	25.4128	0.4	25.583
0.31	24.0086	0.79	23.5362		0.72	25.38	0.38	25.5843
0.32	24.0086	0.78	23.5584		0.74	25.3608	0.36	25.5879
0.33	24.0169	0.77	23.562		0.76	25.348	0.34	25.6094
0.34	23.9942	0.76	23.5816		0.78	25.3367	0.32	25.6423
0.35	23.9822	0.75	23.5982		0.8	25.3069	0.3	25.637
0.36	23.9971	0.74	23.6309		0.82	25.2811	0.28	25.6453
0.37	23.9921	0.73	23.6568		0.84	25.2346	0.26	25.6634
0.38	23.9827	0.72	23.6619		0.86	25.2002	0.24	25.669
0.39	23.9706	0.71	23.6781		0.88	25.1609	0.22	25.6591
0.4	23.9603	0.7	23.693		0.9	25.1369	0.2	25.6513
0.41	23.9633	0.69	23.727		0.92	25.0898	0.18	25.6506
0.42	23.9698	0.68	23.7391		0.94	25.0162	0.16	25.6429
0.43	23.9531	0.67	23.7542		0.96	24.9122	0.14	25.6228
0.44	23.9458	0.66	23.7587		0.98	24.7453	0.12	25.6256
0.45	23.9439	0.65	23.7649		1	24.4976	0.1	25.6152
0.46	23.9412	0.64	23.7751		1.02	24.1154	0.08	25.6156
0.47	23.9289	0.63	23.7919		1.04	23.5481	0.06	25.599
0.48	23.914	0.62	23.8012		1.06	22.6855	0.04	25.5909
0.49	23.9026	0.61	23.8046		1.08	21.2856	0.02	25.6154
0.5	23.8832	0.6	23.8137		1.1	19.1093	0	25.6001
0.51	23.8709	0.59	23.8368		1.12	15.7349	-0.02	25.6135
0.52	23.8648	0.58	23.8458		1.14	10.7244	-0.04	25.6478
0.53	23.8492	0.57	23.8214		1.16	3.58934	-0.06	25.6579
0.54	23.8303	0.56	23.8427		1.18	-6.0743	-0.08	25.6476
0.55	23.8113	0.55	23.8615		1.2	-18.4683	-0.1	25.667
0.56	23.7965	0.54	23.8515
0.57	23.7821	0.53	23.8842
0.58	23.7629	0.52	23.8827
0.59	23.7243	0.51	23.8793
0.6	23.6928	0.5	23.8791
0.61	23.6793	0.49	23.9035
0.62	23.6446	0.48	23.9084
0.63	23.6139	0.47	23.9172
0.64	23.5821	0.46	23.9191
0.65	23.5433	0.45	23.909
0.66	23.5212	0.44	23.9217
0.67	23.4902	0.43	23.9453
0.68	23.4431	0.42	23.9412
0.69	23.3987	0.41	23.9546
0.7	23.3468	0.4	23.9494
0.71	23.3059	0.39	23.9554
0.72	23.2495	0.38	23.9794
0.73	23.1959	0.37	23.9877
0.74	23.1185	0.36	23.9872
0.75	23.0421	0.35	23.9802
0.76	22.9804	0.34	23.9934
0.77	22.8999	0.33	24.012
0.78	22.8002	0.32	24.0108
0.79	22.6902	0.31	24.0301
0.8	22.5581	0.3	24.0289
0.81	22.4324	0.29	24.0372
0.82	22.2861	0.28	24.0531
0.83	22.1187	0.27	24.0537
0.84	21.9355	0.26	24.0517
0.85	21.7196	0.25	24.0456
0.86	21.4746	0.24	24.0656
0.87	21.2181	0.23	24.0797
0.88	20.9072	0.22	24.0731
0.89	20.5525	0.21	24.08
0.9	20.1476	0.2	24.0754
0.91	19.7119	0.19	24.0908
0.92	19.208	0.18	24.1038
0.93	18.6198	0.17	24.1009
0.94	17.9619	0.16	24.1016
0.95	17.1982	0.15	24.0955
0.96	16.3691	0.14	24.0994
0.97	15.4488	0.13	24.101
0.98	14.3906	0.12	24.1173
0.99	13.2093	0.11	24.1133
1	11.8797	0.1	24.1093
1.01	10.4094	0.09	24.1066
1.02	8.77683	0.08	24.1157
1.03	6.96304	0.07	24.1373
1.04	4.93055	0.06	24.1395
1.05	2.68751	0.05	24.1427
1.06	0.21098	0.04	24.1538
1.07	-2.50952	0.03	24.1645
1.08	-5.50058	0.02	24.1699
1.09	-8.79715	0.01	24.177
1.1	-12.4017	0	24.1663
1.11	-16.3445	-0.01	24.161
1.12	-20.6056	-0.02	24.1789
1.13	-25.2338	-0.03	24.2036
1.14	-30.2445	-0.04	24.1916
1.15	-35.6328	-0.05	24.2049
1.16	-41.4224	-0.06	24.193
1.17	-47.6051	-0.07	24.2024
1.18	-54.1834	-0.08	24.2153
1.19	-61.1337	-0.09	24.2088
1.2	-68.3998	-0.1	24.2184

## Sheet: Figure 2c
Control		With HBPs
PCE/%		PCE/%
20.65		24.29
20.5		24.43
20.79		24.37
20.49		24.11
20.17		24.05
20.62		23.86
21.13		24.05
20.07		24.46
20.48		24.76
20.25		24.65
19.89		24.83
20.88		24.41
20.92		24.44
21.14		24.14
21.14		24.19
19.18		24.6
19.8		25.05
20.45		24.5
21.05		24.55
20.39		24.26

## Sheet: Figure 2d
Control				With HBPs
Wavelength/nm	EQE/%	Integrated J/mAcm-2		Wavelength/nm	EQE/%	Integrated J/mAcm-2
300	1.59018	0		300	1.83637	0
305	3.57176	2.142e-05		305	4.14809	2.472e-05
310	7.0707	0.0002448		310	8.18633	0.00028325
315	12.0023	0.00147		315	13.9591	0.0017
320	17.904	0.00475		320	20.8632	0.00553
325	23.4911	0.01134		325	27.6038	0.01324
330	28.8769	0.02486		330	34.2429	0.02921
335	33.2422	0.04273		335	39.7437	0.05049
340	37.791	0.06372		340	45.5333	0.07569
345	41.8498	0.08976		345	50.9355	0.10723
350	46.218	0.11951		350	56.5046	0.14353
355	49.9335	0.15739		355	60.8589	0.18975
360	53.6199	0.19505		360	65.3166	0.23566
365	58.2593	0.24188		365	70.3677	0.29245
370	60.8927	0.30413		370	72.7046	0.36719
375	64.3774	0.36398		375	75.9512	0.43822
380	66.2516	0.43604		380	77.1159	0.52265
385	67.1888	0.49777		385	77.3414	0.59413
390	68.1764	0.56815		390	77.4056	0.67457
395	69.5227	0.64237		395	77.7331	0.75824
400	70.8795	0.73495		400	78.4718	0.8612
405	71.9709	0.87039		405	78.6305	1.01014
410	73.4309	1.00675		410	79.5567	1.15849
415	74.7326	1.15319		415	80.3038	1.31648
420	76.3678	1.30763		420	81.0329	1.48139
425	77.6358	1.46901		425	81.9411	1.65218
430	79.4005	1.62398		430	83.1975	1.81516
435	80.3048	1.77838		435	83.6059	1.97639
440	81.1985	1.9624		440	84.071	2.16745
445	82.2826	2.16711		445	84.8929	2.37904
450	83.0329	2.38569		450	85.5778	2.60442
455	83.7586	2.61911		455	86.1029	2.84468
460	84.5228	2.86047		460	86.5238	3.09228
465	84.8189	3.10903		465	86.874	3.3468
470	85.2947	3.3565		470	87.4454	3.6004
475	86.1203	3.61215		475	88.0662	3.86214
480	86.5521	3.87711		480	88.452	4.13301
485	87.0686	4.14777		485	89.0105	4.40965
490	87.7225	4.39814		490	89.5124	4.66536
495	88.0542	4.67132		495	89.9691	4.9443
500	88.8923	4.95036		500	90.6877	5.22919
505	89.5927	5.22427		505	91.3984	5.50862
510	89.9613	5.51251		510	92.0665	5.80315
515	90.622	5.80153		515	92.153	6.098
520	91.0128	6.07324		520	92.6545	6.37446
525	91.371	6.37009		525	92.8609	6.6764
530	91.5129	6.66501		530	93.0157	6.97614
535	92.0531	6.96998		535	93.3156	7.28571
540	92.0383	7.27906		540	93.3552	7.59912
545	92.3689	7.58546		545	93.5279	7.90963
550	92.074	7.89809		550	93.2921	8.2263
555	92.4347	8.21627		555	93.3943	8.54823
560	92.18	8.52895		560	93.1685	8.86421
565	92.3447	8.84678		565	93.2062	9.18522
570	92.1246	9.1621		570	93.0445	9.50359
575	91.9292	9.47902		575	92.6643	9.82335
580	91.7455	9.79517		580	92.5973	10.1422
585	91.6547	10.1248		585	92.4367	10.4748
590	91.3619	10.4395		590	92.1255	10.7921
595	91.2399	10.754		595	92.2037	11.1096
600	91.3996	11.0765		600	92.3131	11.4354
605	91.2829	11.402		605	92.11	11.7641
610	91.2023	11.7335		610	91.9249	12.0983
615	91.059	12.0618		615	91.8475	12.4294
620	90.8501	12.3905		620	91.8909	12.7614
625	90.4554	12.717		625	91.2699	13.0912
630	90.2158	13.0377		630	91.0508	13.4149
635	89.7373	13.3626		635	90.7916	13.7432
640	89.0268	13.6958		640	90.1666	14.0804
645	88.8061	14.0283		645	89.8701	14.4171
650	88.5875	14.3515		650	89.8842	14.7446
655	88.5514	14.6794		655	89.8333	15.0772
660	88.5995	14.9882		660	90.318	15.3913
665	88.8486	15.3185		665	90.9177	15.7287
670	89.191	15.6591		670	91.2104	16.0771
675	89.6008	16.0004		675	91.7788	16.4264
680	89.6872	16.3437		680	91.9036	16.7781
685	90.0768	16.6867		685	92.4003	17.1298
690	90.0123	16.9782		690	92.3853	17.4289
695	89.5623	17.2909		695	91.7088	17.7495
700	88.5129	17.6164		700	90.6909	18.0828
705	87.7714	17.9369		705	89.7037	18.4108
710	86.371	18.2627		710	88.4441	18.7441
715	85.0136	18.583		715	87.3096	19.0726
720	84.4101	18.8504		720	86.5516	19.347
725	83.1031	19.1207		725	85.9158	19.6253
730	81.9971	19.3792		730	84.9778	19.8929
735	82.2596	19.662		735	85.3452	20.1862
740	82.5075	19.9583		740	85.8199	20.494
745	82.7112	20.2629		745	86.4968	20.8116
750	83.0918	20.5734		750	87.1101	21.1367
755	84.0951	20.8862		755	88.3023	21.465
760	83.968	21.1748		760	88.879	21.7691
765	85.8623	21.2918		765	90.7228	21.8928
770	87.8172	21.5585		770	92.699	22.1744
775	86.9908	21.8781		775	92.0391	22.5122
780	86.9202	22.1982		780	92.3438	22.8516
785	85.9538	22.5148		785	91.832	23.1889
790	85.3481	22.8241		790	91.2627	23.5195
795	82.8716	23.1186		795	89.0004	23.8351
800	77.5436	23.3998		800	83.3587	24.1372
805	67.0844	23.6516		805	71.7732	24.4073
810	50.584	23.8576		810	53.5003	24.6267
815	30.7047	23.991		815	31.898	24.7668
820	14.3727	24.0546		820	14.685	24.8325
825	10.0791	24.0909		825	9.97904	24.8692
830	6.16455	24.1161		830	6.01503	24.894
835	2.87341	24.1302		835	2.8174	24.9078
840	1.68644	24.1379		840	1.6655	24.9153
845	1.12307	24.1427		845	1.10347	24.92
850	0.8587	24.146		850	0.78697	24.9232
855	0.58318	24.1484		855	0.64616	24.9255
860	0.51917	24.1502		860	0.51662	24.9275
865	0.40901	24.1518		865	0.3672	24.929
870	0.26362	24.1529		870	0.31761	24.9301
875	0.15849	24.1536		875	0.18115	24.931
880	0.01023	24.1539		880	0.00232	24.9313
885	0.0004947	24.1539		885	0.00805	24.9313
890	0.01565	24.1539		890	0.00658	24.9313
895	0.00379	24.154		895	0.00103	24.9313
900	0.00069564	24.154		900	0.00243	24.9313

## Sheet: Figure 2e
Control					With HBPs
Time/s	J/mAcm-2	–J/mAcm-2	PCE/%		Time/s	J/mAcm-2	–J/mAcm-2	PCE/%
1.04	-0.6021	0.6021	-0.566		1.082	-0.64832	0.64832	-0.6548
2.14	-0.5577	0.5577	-0.5243		2.182	-0.50955	0.50955	-0.51464
3.24	-0.5459	0.5459	-0.5131		3.282	-0.46076	0.46076	-0.46537
4.34	-0.5469	0.5469	-0.514		4.382	-0.434	0.434	-0.43834
5.44	-0.5421	0.5421	-0.5095		5.482	-0.41481	0.41481	-0.41896
6.54	-0.5311	0.5311	-0.4992		6.582	-0.39956	0.39956	-0.40355
7.64	-0.5243	0.5243	-0.4929		7.682	-0.38693	0.38693	-0.3908
8.74	-0.5183	0.5183	-0.4872		8.782	-0.37633	0.37633	-0.38009
9.84	-0.5152	0.5152	-0.4843		9.882	-0.36683	0.36683	-0.3705
10.94	21.8252	-21.8252	20.5157		10.982	23.341	-23.341	23.5744
12.04	21.8301	-21.8301	20.5203		12.082	23.5565	-23.5565	23.7921
13.14	21.8458	-21.8458	20.5351		13.182	23.4353	-23.4353	23.6697
14.24	21.8182	-21.8182	20.5091		14.282	23.6112	-23.6112	23.8473
15.34	21.8387	-21.8387	20.5283		15.382	23.7479	-23.7479	23.9854
16.44	21.8768	-21.8768	20.5642		16.482	23.651	-23.651	23.8875
17.54	21.8541	-21.8541	20.5429		17.582	23.6516	-23.6516	23.8881
18.64	21.8644	-21.8644	20.5525		18.682	23.6969	-23.6969	23.9339
19.74	21.9445	-21.9445	20.6279		19.782	23.8554	-23.8554	24.0939
20.84	21.9121	-21.9121	20.5974		20.882	23.9086	-23.9086	24.1477
21.94	22.0106	-22.0106	20.6899		21.982	23.8417	-23.8417	24.0801
23.04	22.0138	-22.0138	20.693		23.082	23.9376	-23.9376	24.177
24.14	22.0021	-22.0021	20.682		24.182	23.7633	-23.7633	24.0009
25.24	21.9962	-21.9962	20.6764		25.282	24.0248	-24.0248	24.265
26.34	22.0542	-22.0542	20.731		26.382	24.0463	-24.0463	24.2867
27.44	22.04	-22.04	20.7176		27.482	23.9297	-23.9297	24.169
28.54	22.0584	-22.0584	20.7349		28.582	23.9774	-23.9774	24.2172
29.64	22.009	-22.009	20.6885		29.682	23.9487	-23.9487	24.1882
30.74	22.0748	-22.0748	20.7504		30.782	24.0942	-24.0942	24.3351
31.84	22.1073	-22.1073	20.7809		31.882	24.001	-24.001	24.241
32.94	22.0679	-22.0679	20.7438		32.982	24.0938	-24.0938	24.3348
34.04	22.0587	-22.0587	20.7352		34.082	24.209	-24.209	24.4511
35.14	22.1516	-22.1516	20.8225		35.182	24.1131	-24.1131	24.3543
36.24	22.0898	-22.0898	20.7644		36.282	24.1598	-24.1598	24.4014
37.34	22.1473	-22.1473	20.8185		37.382	24.1639	-24.1639	24.4055
38.44	22.1744	-22.1744	20.8439		38.482	24.1497	-24.1497	24.3912
39.54	22.1261	-22.1261	20.7986		39.582	24.2188	-24.2188	24.461
40.64	22.0662	-22.0662	20.7422		40.682	24.2575	-24.2575	24.5001
41.74	22.1972	-22.1972	20.8654		41.782	24.2909	-24.2909	24.5338
42.84	22.167	-22.167	20.837		42.882	24.2435	-24.2435	24.486
43.94	22.1934	-22.1934	20.8618		43.982	24.2222	-24.2222	24.4644
45.04	22.2061	-22.2061	20.8737		45.082	24.1847	-24.1847	24.4265
46.14	22.1784	-22.1784	20.8477		46.182	24.3582	-24.3582	24.6017
47.24	22.193	-22.193	20.8614		47.282	24.3358	-24.3358	24.5791
48.34	22.2379	-22.2379	20.9036		48.382	24.3199	-24.3199	24.5631
49.44	22.1714	-22.1714	20.8411		49.482	24.335	-24.335	24.5784
50.54	22.2308	-22.2308	20.8969		50.582	24.1216	-24.1216	24.3628
51.64	22.2466	-22.2466	20.9118		51.682	24.1551	-24.1551	24.3966
52.74	22.2013	-22.2013	20.8692		52.782	24.3028	-24.3028	24.5459
53.84	22.1974	-22.1974	20.8655		53.882	24.3662	-24.3662	24.6098
54.94	22.26	-22.26	20.9244		54.982	24.2031	-24.2031	24.4452
56.04	22.2385	-22.2385	20.9042		56.082	24.3476	-24.3476	24.591
57.14	22.2211	-22.2211	20.8878		57.182	24.1669	-24.1669	24.4085
58.24	22.1885	-22.1885	20.8572		58.282	24.3588	-24.3588	24.6024
59.34	22.2784	-22.2784	20.9417		59.382	24.2759	-24.2759	24.5186
60.44	22.2611	-22.2611	20.9254		60.482	24.421	-24.421	24.6652
61.54	22.2881	-22.2881	20.9508		61.582	24.324	-24.324	24.5673
62.64	22.2823	-22.2823	20.9454		62.682	24.3544	-24.3544	24.598
63.74	22.2615	-22.2615	20.9258		63.782	24.3328	-24.3328	24.5761
64.84	22.2106	-22.2106	20.8779		64.882	24.2737	-24.2737	24.5165
65.94	22.31	-22.31	20.9714		65.982	24.3195	-24.3195	24.5627
67.04	22.294	-22.294	20.9564		67.082	24.4258	-24.4258	24.6701
68.14	22.2988	-22.2988	20.9609		68.182	24.4592	-24.4592	24.7038
69.24	22.308	-22.308	20.9695		69.282	24.2841	-24.2841	24.527
70.34	22.2517	-22.2517	20.9166		70.382	24.3988	-24.3988	24.6428
71.44	22.2438	-22.2438	20.9092		71.482	24.2804	-24.2804	24.5232
72.54	22.323	-22.323	20.9836		72.582	24.3515	-24.3515	24.595
73.64	22.2979	-22.2979	20.9601		73.682	24.4382	-24.4382	24.6825
74.74	22.2892	-22.2892	20.9519		74.782	24.5231	-24.5231	24.7683
75.84	22.2699	-22.2699	20.9337		75.882	24.4008	-24.4008	24.6448
76.94	22.283	-22.283	20.946		76.982	24.4106	-24.4106	24.6547
78.04	22.289	-22.289	20.9517		78.082	24.2578	-24.2578	24.5004
79.14	22.3139	-22.3139	20.9751		79.182	24.3109	-24.3109	24.554
80.24	22.3084	-22.3084	20.9699		80.282	24.3519	-24.3519	24.5954
81.34	22.3195	-22.3195	20.9803		81.382	24.487	-24.487	24.7319
82.44	22.2606	-22.2606	20.9249		82.482	24.3345	-24.3345	24.5779
83.54	22.2956	-22.2956	20.9579		83.582	24.3593	-24.3593	24.6029
84.64	22.3368	-22.3368	20.9966		84.682	24.2473	-24.2473	24.4897
85.74	22.3228	-22.3228	20.9834		85.782	24.5077	-24.5077	24.7527
86.84	22.3133	-22.3133	20.9745		86.882	24.3106	-24.3106	24.5537
87.94	22.2673	-22.2673	20.9313		87.982	24.3656	-24.3656	24.6093
89.04	22.3607	-22.3607	21.019		89.082	24.3593	-24.3593	24.6029
90.14	22.3384	-22.3384	20.9981		90.182	24.3271	-24.3271	24.5703
91.24	22.335	-22.335	20.9949		91.282	24.2994	-24.2994	24.5424
92.34	22.306	-22.306	20.9676		92.382	24.3294	-24.3294	24.5727
93.44	22.2883	-22.2883	20.951		93.482	24.4165	-24.4165	24.6606
94.54	22.3426	-22.3426	21.002		94.582	24.2212	-24.2212	24.4634
95.64	22.3275	-22.3275	20.9878		95.682	24.4227	-24.4227	24.6669
96.74	22.3146	-22.3146	20.9757		96.782	24.2347	-24.2347	24.4771
97.84	22.2931	-22.2931	20.9555		97.882	24.2817	-24.2817	24.5245
98.94	22.2982	-22.2982	20.9603		98.982	24.2858	-24.2858	24.5286
100.04	22.3606	-22.3606	21.019		100.082	24.4217	-24.4217	24.6659
101.14	22.3409	-22.3409	21.0004		101.182	24.3211	-24.3211	24.5643
102.24	22.3427	-22.3427	21.0021		102.282	24.321	-24.321	24.5642
103.34	22.3259	-22.3259	20.9863		103.382	24.483	-24.483	24.7278
104.44	22.3189	-22.3189	20.9798		104.482	24.2452	-24.2452	24.4877
105.54	22.3527	-22.3527	21.0116		105.582	24.4495	-24.4495	24.694
106.64	22.3272	-22.3272	20.9876		106.682	24.3222	-24.3222	24.5654
107.74	22.284	-22.284	20.9469		107.782	24.4747	-24.4747	24.7195
108.84	22.3578	-22.3578	21.0164		108.882	24.4079	-24.4079	24.6519
109.94	22.3408	-22.3408	21.0004		109.982	24.4273	-24.4273	24.6715
111.04	22.3332	-22.3332	20.9932		111.082	24.2922	-24.2922	24.5351
112.14	22.3421	-22.3421	21.0016		112.182	24.3229	-24.3229	24.5662
113.24	22.3419	-22.3419	21.0014		113.282	24.2991	-24.2991	24.5421
114.34	22.3404	-22.3404	21		114.382	24.4156	-24.4156	24.6598
115.44	22.3158	-22.3158	20.9769		115.482	24.4725	-24.4725	24.7172
116.54	22.3675	-22.3675	21.0255		116.582	24.3538	-24.3538	24.5974
117.64	22.3328	-22.3328	20.9928		117.682	24.4933	-24.4933	24.7382
118.74	22.2844	-22.2844	20.9473		118.782	24.5042	-24.5042	24.7493
119.84	22.3571	-22.3571	21.0157		119.882	24.361	-24.361	24.6046
120.94	22.3403	-22.3403	20.9999		120.982	24.4507	-24.4507	24.6952
122.04	22.2986	-22.2986	20.9607		122.082	24.3391	-24.3391	24.5825
123.14	22.3657	-22.3657	21.0238		123.182	24.408	-24.408	24.652
124.24	22.3588	-22.3588	21.0173		124.282	24.2752	-24.2752	24.5179
125.34	22.3141	-22.3141	20.9753		125.382	24.4329	-24.4329	24.6772
126.44	22.3308	-22.3308	20.9909		126.482	24.4299	-24.4299	24.6742
127.54	22.3765	-22.3765	21.0339		127.582	24.4062	-24.4062	24.6503
128.64	22.3396	-22.3396	20.9992		128.682	24.3521	-24.3521	24.5956
129.74	22.2844	-22.2844	20.9474		129.782	24.3343	-24.3343	24.5777
130.84	22.3731	-22.3731	21.0307		130.882	24.2668	-24.2668	24.5094
131.94	22.3557	-22.3557	21.0143		131.982	24.4586	-24.4586	24.7032
133.04	22.3389	-22.3389	20.9986		133.082	24.4921	-24.4921	24.737
134.14	22.3823	-22.3823	21.0393		134.182	24.3551	-24.3551	24.5987
135.24	22.3532	-22.3532	21.012		135.282	24.4446	-24.4446	24.6891
136.34	22.3088	-22.3088	20.9703		136.382	24.2202	-24.2202	24.4624
137.44	22.3924	-22.3924	21.0489		137.482	24.4947	-24.4947	24.7397
138.54	22.3333	-22.3333	20.9933		138.582	24.341	-24.341	24.5844
139.64	22.352	-22.352	21.0108		139.682	24.5006	-24.5006	24.7456
140.74	22.3863	-22.3863	21.0432		140.782	24.4858	-24.4858	24.7307
141.84	22.3534	-22.3534	21.0122		141.882	24.3419	-24.3419	24.5853
142.94	22.3436	-22.3436	21.003		142.982	24.3234	-24.3234	24.5667
144.04	22.3253	-22.3253	20.9858		144.082	24.4509	-24.4509	24.6954
145.14	22.3887	-22.3887	21.0454		145.182	24.3362	-24.3362	24.5796
146.24	22.3526	-22.3526	21.0115		146.282	24.4899	-24.4899	24.7348
147.34	22.2919	-22.2919	20.9544		147.382	24.4474	-24.4474	24.6919
148.44	22.3873	-22.3873	21.0441		148.482	24.3879	-24.3879	24.6317
149.54	22.3551	-22.3551	21.0138		149.582	24.4275	-24.4275	24.6717
150.64	22.3199	-22.3199	20.9807		150.682	24.5017	-24.5017	24.7467
151.74	22.3929	-22.3929	21.0494		151.782	24.4913	-24.4913	24.7362
152.84	22.3935	-22.3935	21.0499		152.882	24.5353	-24.5353	24.7807
153.94	22.343	-22.343	21.0024		153.982	24.5183	-24.5183	24.7634
155.04	22.3032	-22.3032	20.965		155.082	24.4227	-24.4227	24.6669
156.14	22.3725	-22.3725	21.0301		156.182	24.4451	-24.4451	24.6896
157.24	22.3467	-22.3467	21.0059		157.282	24.3905	-24.3905	24.6344
158.34	22.3899	-22.3899	21.0465		158.382	24.4177	-24.4177	24.6618
159.44	22.3776	-22.3776	21.035		159.482	24.5346	-24.5346	24.78
160.54	22.3424	-22.3424	21.0018		160.582	24.2973	-24.2973	24.5402
161.64	22.3678	-22.3678	21.0257		161.682	24.4554	-24.4554	24.7
162.74	22.3856	-22.3856	21.0425		162.782	24.2233	-24.2233	24.4656
163.84	22.3638	-22.3638	21.0219		163.882	24.4977	-24.4977	24.7427
164.94	22.3384	-22.3384	20.9981		164.982	24.4107	-24.4107	24.6548
166.04	22.3498	-22.3498	21.0088		166.082	24.4885	-24.4885	24.7333
167.14	22.3939	-22.3939	21.0503		167.182	24.4387	-24.4387	24.6831
168.24	22.3248	-22.3248	20.9853		168.282	24.4452	-24.4452	24.6897
169.34	22.3869	-22.3869	21.0437		169.382	24.263	-24.263	24.5057
170.44	22.3783	-22.3783	21.0356		170.482	24.4612	-24.4612	24.7058
171.54	22.371	-22.371	21.0287		171.582	24.4145	-24.4145	24.6587
172.64	22.3421	-22.3421	21.0015		172.682	24.4974	-24.4974	24.7423
173.74	22.3542	-22.3542	21.013		173.782	24.4734	-24.4734	24.7182
174.84	22.3955	-22.3955	21.0518		174.882	24.476	-24.476	24.7208
175.94	22.3766	-22.3766	21.034		175.982	24.3826	-24.3826	24.6264
177.04	22.3818	-22.3818	21.0389		177.082	24.3823	-24.3823	24.6261
178.14	22.335	-22.335	20.9949		178.182	24.3087	-24.3087	24.5518
179.24	22.3646	-22.3646	21.0228		179.282	24.4746	-24.4746	24.7194
180.34	22.4079	-22.4079	21.0634		180.382	24.3804	-24.3804	24.6242
181.44	22.3887	-22.3887	21.0454		181.482	24.4685	-24.4685	24.7131
182.54	22.3878	-22.3878	21.0445		182.582	24.3511	-24.3511	24.5946
183.64	22.3605	-22.3605	21.0189		183.682	24.4053	-24.4053	24.6494
184.74	22.2774	-22.2774	20.9408		184.782	24.2955	-24.2955	24.5385
185.84	22.4082	-22.4082	21.0637		185.882	24.4177	-24.4177	24.6618
186.94	22.4046	-22.4046	21.0604		186.982	24.3181	-24.3181	24.5613
188.04	22.3963	-22.3963	21.0526		188.082	24.3418	-24.3418	24.5852
189.14	22.3614	-22.3614	21.0197		189.182	24.344	-24.344	24.5875
190.24	22.3296	-22.3296	20.9899		190.282	24.5017	-24.5017	24.7467
191.34	22.4058	-22.4058	21.0615		191.382	24.3037	-24.3037	24.5468
192.44	22.3779	-22.3779	21.0352		192.482	24.3376	-24.3376	24.5809
193.54	22.3955	-22.3955	21.0517		193.582	24.3924	-24.3924	24.6363
194.64	22.3918	-22.3918	21.0483		194.682	24.333	-24.333	24.5764
195.74	22.3703	-22.3703	21.0281		195.782	24.4787	-24.4787	24.7234
196.84	22.3359	-22.3359	20.9958		196.882	24.2983	-24.2983	24.5413
197.94	22.4049	-22.4049	21.0606		197.982	24.3981	-24.3981	24.6421
199.04	22.4104	-22.4104	21.0658		199.082	24.3597	-24.3597	24.6033
200.14	22.4093	-22.4093	21.0648		200.182	24.4585	-24.4585	24.7031
201.24	22.3829	-22.3829	21.04		201.282	24.3715	-24.3715	24.6152
202.34	22.3558	-22.3558	21.0145		202.382	24.3852	-24.3852	24.6291
203.44	22.3724	-22.3724	21.0301		203.482	24.4206	-24.4206	24.6648
204.54	22.4252	-22.4252	21.0797		204.582	24.4816	-24.4816	24.7264
205.64	22.403	-22.403	21.0588		205.682	24.3263	-24.3263	24.5695
206.74	22.3803	-22.3803	21.0375		206.782	24.4526	-24.4526	24.6971
207.84	22.3485	-22.3485	21.0076		207.882	24.5802	-24.5802	24.826
208.94	22.358	-22.358	21.0165		208.982	24.3949	-24.3949	24.6389
210.04	22.4047	-22.4047	21.0604		210.082	24.4142	-24.4142	24.6584
211.14	22.3533	-22.3533	21.0121		211.182	24.3017	-24.3017	24.5447
212.24	22.3686	-22.3686	21.0265		212.282	24.5276	-24.5276	24.7728
213.34	22.3038	-22.3038	20.9655		213.382	24.2793	-24.2793	24.5221
214.44	22.3814	-22.3814	21.0385		214.482	24.262	-24.262	24.5046
215.54	22.3835	-22.3835	21.0405		215.582	24.5394	-24.5394	24.7848
216.64	22.3891	-22.3891	21.0457		216.682	24.4282	-24.4282	24.6724
217.74	22.3431	-22.3431	21.0025		217.782	24.3852	-24.3852	24.6291
218.84	22.3315	-22.3315	20.9916		218.882	24.3389	-24.3389	24.5823
219.94	22.4022	-22.4022	21.0581		219.982	24.5181	-24.5181	24.7633
221.04	22.3632	-22.3632	21.0214		221.082	24.3195	-24.3195	24.5627
222.14	22.3215	-22.3215	20.9822		222.182	24.2141	-24.2141	24.4563
223.24	22.3972	-22.3972	21.0534		223.282	24.4223	-24.4223	24.6665
224.34	22.3807	-22.3807	21.0378		224.382	24.3692	-24.3692	24.6129
225.44	22.3299	-22.3299	20.9901		225.482	24.3068	-24.3068	24.5498
226.54	22.3751	-22.3751	21.0326		226.582	24.2905	-24.2905	24.5334
227.64	22.3902	-22.3902	21.0468		227.682	24.442	-24.442	24.6864
228.74	22.3745	-22.3745	21.0321		228.782	24.2951	-24.2951	24.5381
229.84	22.349	-22.349	21.0081		229.882	24.2919	-24.2919	24.5348
230.94	22.3482	-22.3482	21.0073		230.982	24.3508	-24.3508	24.5943
232.04	22.3731	-22.3731	21.0307		232.082	24.4832	-24.4832	24.728
233.14	22.3509	-22.3509	21.0098		233.182	24.3169	-24.3169	24.56
234.24	22.3174	-22.3174	20.9784		234.282	24.4598	-24.4598	24.7044
235.34	22.382	-22.382	21.0391		235.382	24.4216	-24.4216	24.6658
236.44	22.3792	-22.3792	21.0365		236.482	24.3938	-24.3938	24.6378
237.54	22.3113	-22.3113	20.9726		237.582	24.351	-24.351	24.5945
238.64	22.3865	-22.3865	21.0433		238.682	24.3017	-24.3017	24.5447
239.74	22.3797	-22.3797	21.0369		239.782	24.4543	-24.4543	24.6989
240.84	22.371	-22.371	21.0287		240.882	24.3842	-24.3842	24.6281
241.94	22.3209	-22.3209	20.9817		241.982	24.4628	-24.4628	24.7074
243.04	22.4002	-22.4002	21.0562		243.082	24.3184	-24.3184	24.5616
244.14	22.379	-22.379	21.0362		244.182	24.4174	-24.4174	24.6615
245.24	22.3828	-22.3828	21.0398		245.282	24.2514	-24.2514	24.4939
246.34	22.345	-22.345	21.0043		246.382	24.2929	-24.2929	24.5358
247.44	22.3446	-22.3446	21.004		247.482	24.4713	-24.4713	24.716
248.54	22.3836	-22.3836	21.0406		248.582	24.4911	-24.4911	24.736
249.64	22.3617	-22.3617	21.02		249.682	24.4337	-24.4337	24.6781
250.74	22.34	-22.34	20.9996		250.782	24.2875	-24.2875	24.5303
251.84	22.3041	-22.3041	20.9659		251.882	24.4367	-24.4367	24.681
252.94	22.4033	-22.4033	21.0591		252.982	24.2895	-24.2895	24.5324
254.04	22.354	-22.354	21.0128		254.082	24.4788	-24.4788	24.7235
255.14	22.3379	-22.3379	20.9976		255.182	24.3298	-24.3298	24.5731
256.24	22.402	-22.402	21.0579		256.282	24.4545	-24.4545	24.6991
257.34	22.3722	-22.3722	21.0298		257.382	24.4116	-24.4116	24.6557
258.44	22.3338	-22.3338	20.9938		258.482	24.3178	-24.3178	24.5609
259.54	22.3871	-22.3871	21.0438		259.582	24.3533	-24.3533	24.5969
260.64	22.3649	-22.3649	21.023		260.682	24.2816	-24.2816	24.5244
261.74	22.342	-22.342	21.0014		261.782	24.4939	-24.4939	24.7388
262.84	22.3762	-22.3762	21.0336		262.882	24.3895	-24.3895	24.6334
263.94	22.3724	-22.3724	21.0301		263.982	24.4482	-24.4482	24.6926
265.04	22.3549	-22.3549	21.0136		265.082	24.3675	-24.3675	24.6111
266.14	22.3435	-22.3435	21.0029		266.182	24.4893	-24.4893	24.7342
267.24	22.4025	-22.4025	21.0584		267.282	24.2091	-24.2091	24.4512
268.34	22.3736	-22.3736	21.0311		268.382	24.2703	-24.2703	24.513
269.44	22.3635	-22.3635	21.0217		269.482	24.3388	-24.3388	24.5822
270.54	22.3239	-22.3239	20.9845		270.582	24.3183	-24.3183	24.5615
271.64	22.3971	-22.3971	21.0533		271.682	24.5222	-24.5222	24.7674
272.74	22.3577	-22.3577	21.0162		272.782	24.4355	-24.4355	24.6799
273.84	22.3644	-22.3644	21.0226		273.882	24.397	-24.397	24.6409
274.94	22.3448	-22.3448	21.0041		274.982	24.3307	-24.3307	24.574
276.04	22.4087	-22.4087	21.0641		276.082	24.2951	-24.2951	24.5381
277.14	22.3588	-22.3588	21.0172		277.182	24.367	-24.367	24.6106
278.24	22.3612	-22.3612	21.0195		278.282	24.4406	-24.4406	24.685
279.34	22.406	-22.406	21.0616		279.382	24.4131	-24.4131	24.6573
280.44	22.3914	-22.3914	21.0479		280.482	24.4936	-24.4936	24.7386
281.54	22.3668	-22.3668	21.0248		281.582	24.2807	-24.2807	24.5235
282.64	22.3294	-22.3294	20.9896		282.682	24.2634	-24.2634	24.5061
283.74	22.3858	-22.3858	21.0427		283.782	24.4107	-24.4107	24.6548
284.84	22.4069	-22.4069	21.0625		284.882	24.2366	-24.2366	24.4789
285.94	22.4124	-22.4124	21.0677		285.982	24.4408	-24.4408	24.6852
287.04	22.3745	-22.3745	21.032		287.082	24.3936	-24.3936	24.6376
288.14	22.3433	-22.3433	21.0027		288.182	24.4896	-24.4896	24.7345
289.24	22.3973	-22.3973	21.0535		289.282	24.2056	-24.2056	24.4476
290.34	22.4017	-22.4017	21.0576		290.382	24.2301	-24.2301	24.4724
291.44	22.4018	-22.4018	21.0577		291.482	24.4356	-24.4356	24.68
292.54	22.3695	-22.3695	21.0273		292.582	24.2686	-24.2686	24.5113
293.64	22.3529	-22.3529	21.0117		293.682	24.5258	-24.5258	24.7711
294.74	22.3328	-22.3328	20.9929		294.782	24.4625	-24.4625	24.7071
295.84	22.4075	-22.4075	21.063		295.882	24.4657	-24.4657	24.7104
296.94	22.4141	-22.4141	21.0693		296.982	24.2407	-24.2407	24.4831
298.04	22.391	-22.391	21.0475		298.082	24.4115	-24.4115	24.6556
299.14	22.363	-22.363	21.0212		299.182	24.3055	-24.3055	24.5485
300.24	22.3392	-22.3392	20.9989		300.282	24.3132	-24.3132	24.5564
301.34	22.4088	-22.4088	21.0643		301.382	24.3557	-24.3557	24.5992
302.44	22.3964	-22.3964	21.0526		302.482	24.312	-24.312	24.5551
303.54	22.3632	-22.3632	21.0214		303.582	24.4248	-24.4248	24.6691
304.64	22.3833	-22.3833	21.0403		304.682	24.2635	-24.2635	24.5062
305.74	22.2968	-22.2968	20.9589		305.782	24.4627	-24.4627	24.7073
306.84	22.4122	-22.4122	21.0675		306.882	24.282	-24.282	24.5248
307.94	22.3965	-22.3965	21.0527		307.982	24.3483	-24.3483	24.5918
309.04	22.4177	-22.4177	21.0726		309.082	24.412	-24.412	24.6561
310.14	22.3821	-22.3821	21.0392		310.182	24.3703	-24.3703	24.614
311.24	22.3354	-22.3354	20.9953		311.282	24.3046	-24.3046	24.5477
312.34	22.4014	-22.4014	21.0573		312.382	24.298	-24.298	24.5409
313.44	22.4066	-22.4066	21.0622		313.482	24.3239	-24.3239	24.5672
314.54	22.3776	-22.3776	21.0349		314.582	24.1846	-24.1846	24.4264
315.64	22.349	-22.349	21.008		315.682	24.3979	-24.3979	24.6418
316.74	22.3197	-22.3197	20.9805		316.782	24.2955	-24.2955	24.5385
317.84	22.4209	-22.4209	21.0757		317.882	24.4103	-24.4103	24.6544
318.94	22.4084	-22.4084	21.0639		318.982	24.3753	-24.3753	24.6191
320.04	22.3874	-22.3874	21.0442		320.082	24.3592	-24.3592	24.6028
321.14	22.3748	-22.3748	21.0324		321.182	24.3242	-24.3242	24.5675
322.24	22.3335	-22.3335	20.9935		322.282	24.2048	-24.2048	24.4468
323.34	22.389	-22.389	21.0456		323.382	24.4224	-24.4224	24.6666
324.44	22.3526	-22.3526	21.0114		324.482	24.2677	-24.2677	24.5103
325.54	22.3408	-22.3408	21.0004		325.582	24.4701	-24.4701	24.7148
326.64	22.3652	-22.3652	21.0233		326.682	24.3475	-24.3475	24.5909
327.74	22.3376	-22.3376	20.9973		327.782	24.4246	-24.4246	24.6689
328.84	22.4051	-22.4051	21.0608		328.882	24.2406	-24.2406	24.483
329.94	22.3501	-22.3501	21.0091		329.982	24.191	-24.191	24.4329
331.04	22.3501	-22.3501	21.0091		331.082	24.4656	-24.4656	24.7103
332.14	22.3902	-22.3902	21.0468		332.182	24.2566	-24.2566	24.4991
333.24	22.3499	-22.3499	21.0089		333.282	24.4402	-24.4402	24.6846
334.34	22.3586	-22.3586	21.0171		334.382	24.3787	-24.3787	24.6225
335.44	22.4031	-22.4031	21.0589		335.482	24.3937	-24.3937	24.6377
336.54	22.3971	-22.3971	21.0533		336.582	24.1818	-24.1818	24.4236
337.64	22.3761	-22.3761	21.0336		337.682	24.2395	-24.2395	24.4819
338.74	22.3158	-22.3158	20.9769		338.782	24.3921	-24.3921	24.636
339.84	22.3976	-22.3976	21.0538		339.882	24.2532	-24.2532	24.4958
340.94	22.362	-22.362	21.0203		340.982	24.4264	-24.4264	24.6707
342.04	22.3299	-22.3299	20.9901		342.082	24.442	-24.442	24.6864
343.14	22.3994	-22.3994	21.0554		343.182	24.3222	-24.3222	24.5654
344.24	22.3967	-22.3967	21.0529		344.282	24.2079	-24.2079	24.45
345.34	22.3247	-22.3247	20.9852		345.382	24.3314	-24.3314	24.5747
346.44	22.3799	-22.3799	21.0371		346.482	24.2598	-24.2598	24.5024
347.54	22.3803	-22.3803	21.0375		347.582	24.2728	-24.2728	24.5156
348.64	22.314	-22.314	20.9752		348.682	24.3257	-24.3257	24.569
349.74	22.3987	-22.3987	21.0548		349.782	24.4474	-24.4474	24.6918
350.84	22.378	-22.378	21.0353		350.882	24.381	-24.381	24.6248
351.94	22.335	-22.335	20.9949		351.982	24.3267	-24.3267	24.5699
353.04	22.401	-22.401	21.0569		353.082	24.3535	-24.3535	24.5971
354.14	22.4074	-22.4074	21.063		354.182	24.1298	-24.1298	24.3711
355.24	22.2784	-22.2784	20.9417		355.282	24.3198	-24.3198	24.563
356.34	22.4043	-22.4043	21.06		356.382	24.2553	-24.2553	24.4978
357.44	22.3528	-22.3528	21.0116		357.482	24.3922	-24.3922	24.6361
358.54	22.4044	-22.4044	21.0601		358.582	24.3699	-24.3699	24.6136
359.64	22.3883	-22.3883	21.045		359.682	24.4074	-24.4074	24.6514
360.74	22.3468	-22.3468	21.006		360.782	24.2561	-24.2561	24.4986
361.84	22.391	-22.391	21.0476		361.882	24.1819	-24.1819	24.4237
362.94	22.3454	-22.3454	21.0047		362.982	24.3521	-24.3521	24.5956
364.04	22.3466	-22.3466	21.0058		364.082	24.3019	-24.3019	24.5449
365.14	22.4112	-22.4112	21.0666		365.182	24.4434	-24.4434	24.6879
366.24	22.3791	-22.3791	21.0364		366.282	24.257	-24.257	24.4995
367.34	22.3306	-22.3306	20.9908		367.382	24.4059	-24.4059	24.65
368.44	22.3926	-22.3926	21.049		368.482	24.1422	-24.1422	24.3836
369.54	22.3136	-22.3136	20.9748		369.582	24.2046	-24.2046	24.4466
370.64	22.3976	-22.3976	21.0537		370.682	24.3518	-24.3518	24.5953
371.74	22.3629	-22.3629	21.0211		371.782	24.1939	-24.1939	24.4359
372.84	22.3256	-22.3256	20.986		372.882	24.484	-24.484	24.7289
373.94	22.3894	-22.3894	21.046		373.982	24.4476	-24.4476	24.692
375.04	22.339	-22.339	20.9987		375.082	24.3241	-24.3241	24.5674
376.14	22.3698	-22.3698	21.0276		376.182	24.1003	-24.1003	24.3413
377.24	22.3844	-22.3844	21.0413		377.282	24.2281	-24.2281	24.4704
378.34	22.3821	-22.3821	21.0391		378.382	24.3251	-24.3251	24.5684
379.44	22.3369	-22.3369	20.9967		379.482	24.2499	-24.2499	24.4924
380.54	22.3928	-22.3928	21.0492		380.582	24.3863	-24.3863	24.6301
381.64	22.3669	-22.3669	21.0249		381.682	24.4262	-24.4262	24.6705
382.74	22.3538	-22.3538	21.0126		382.782	24.3531	-24.3531	24.5967
383.84	22.3565	-22.3565	21.0151		383.882	24.1495	-24.1495	24.391
384.94	22.3989	-22.3989	21.055		384.982	24.2061	-24.2061	24.4481
386.04	22.3507	-22.3507	21.0097		386.082	24.1981	-24.1981	24.4401
387.14	22.3448	-22.3448	21.0042		387.182	24.2482	-24.2482	24.4907
388.24	22.4032	-22.4032	21.059		388.282	24.2962	-24.2962	24.5391
389.34	22.3978	-22.3978	21.054		389.382	24.2254	-24.2254	24.4676
390.44	22.375	-22.375	21.0325		390.482	24.4302	-24.4302	24.6745
391.54	22.2957	-22.2957	20.9579		391.582	24.1935	-24.1935	24.4355
392.64	22.4043	-22.4043	21.06		392.682	24.406	-24.406	24.6501
393.74	22.3874	-22.3874	21.0442		393.782	24.274	-24.274	24.5168
394.84	22.3569	-22.3569	21.0155		394.882	24.2966	-24.2966	24.5395
395.94	22.3261	-22.3261	20.9865		395.982	24.2267	-24.2267	24.4689
397.04	22.3737	-22.3737	21.0313		397.082	24.2936	-24.2936	24.5366
398.14	22.3757	-22.3757	21.0332		398.182	24.339	-24.339	24.5824
399.24	22.3769	-22.3769	21.0343		399.282	24.3447	-24.3447	24.5882
400.34	22.3766	-22.3766	21.034		400.382	24.3852	-24.3852	24.6291
401.44	22.3455	-22.3455	21.0048		401.482	24.1579	-24.1579	24.3995
402.54	22.3361	-22.3361	20.9959		402.582	24.3592	-24.3592	24.6028
403.64	22.3922	-22.3922	21.0487		403.682	24.226	-24.226	24.4682
404.74	22.3739	-22.3739	21.0314		404.782	24.3881	-24.3881	24.6319
405.84	22.3802	-22.3802	21.0374		405.882	24.1743	-24.1743	24.416
406.94	22.3444	-22.3444	21.0038		406.982	24.3862	-24.3862	24.63
408.04	22.3501	-22.3501	21.0091		408.082	24.2626	-24.2626	24.5053
409.14	22.383	-22.383	21.0401		409.182	24.1278	-24.1278	24.3691
410.24	22.3529	-22.3529	21.0117		410.282	24.4161	-24.4161	24.6603
411.34	22.3154	-22.3154	20.9765		411.382	24.2266	-24.2266	24.4688
412.44	22.3419	-22.3419	21.0014		412.482	24.3812	-24.3812	24.625
413.54	22.3028	-22.3028	20.9646		413.582	24.2365	-24.2365	24.4788
414.64	22.4105	-22.4105	21.0659		414.682	24.2943	-24.2943	24.5373
415.74	22.3492	-22.3492	21.0083		415.782	24.267	-24.267	24.5096
416.84	22.3274	-22.3274	20.9878		416.882	24.1223	-24.1223	24.3636
417.94	22.2114	-22.2114	20.8787		417.982	24.3037	-24.3037	24.5468
419.04	22.3992	-22.3992	21.0552		419.082	24.1856	-24.1856	24.4274
420.14	22.374	-22.374	21.0316		420.182	24.3001	-24.3001	24.5431
421.24	22.2968	-22.2968	20.959		421.282	24.1784	-24.1784	24.4202
422.34	22.3974	-22.3974	21.0535		422.382	24.3657	-24.3657	24.6094
423.44	22.3986	-22.3986	21.0547		423.482	24.1039	-24.1039	24.3449
424.54	22.3961	-22.3961	21.0524		424.582	24.1778	-24.1778	24.4196
425.64	22.3462	-22.3462	21.0054		425.682	24.3076	-24.3076	24.5506
426.74	22.3309	-22.3309	20.991		426.782	24.1451	-24.1451	24.3865
427.84	22.3914	-22.3914	21.0479		427.882	24.3137	-24.3137	24.5569
428.94	22.3581	-22.3581	21.0166		428.982	24.1939	-24.1939	24.4359
430.04	22.3464	-22.3464	21.0056		430.082	24.3571	-24.3571	24.6006
431.14	22.3101	-22.3101	20.9715		431.182	24.1335	-24.1335	24.3749
432.24	22.3704	-22.3704	21.0281		432.282	24.2168	-24.2168	24.4589
433.34	22.3526	-22.3526	21.0114		433.382	24.2924	-24.2924	24.5353
434.44	22.3176	-22.3176	20.9786		434.482	24.353	-24.353	24.5966
435.54	22.3698	-22.3698	21.0276		435.582	24.2969	-24.2969	24.5398
436.64	22.4068	-22.4068	21.0624		436.682	24.168	-24.168	24.4097
437.74	22.3478	-22.3478	21.0069		437.782	24.2916	-24.2916	24.5345
438.84	22.3575	-22.3575	21.0161		438.882	24.2357	-24.2357	24.478
439.94	22.3917	-22.3917	21.0482		439.982	24.1954	-24.1954	24.4373
441.04	22.3805	-22.3805	21.0377		441.082	24.3174	-24.3174	24.5605
442.14	22.3355	-22.3355	20.9954		442.182	24.2579	-24.2579	24.5005
443.24	22.3829	-22.3829	21.0399		443.282	24.2484	-24.2484	24.4909
444.34	22.3668	-22.3668	21.0248		444.382	24.127	-24.127	24.3682
445.44	22.3266	-22.3266	20.987		445.482	24.2397	-24.2397	24.4821
446.54	22.389	-22.389	21.0456		446.582	24.3467	-24.3467	24.5901
447.64	22.3617	-22.3617	21.02		447.682	24.3148	-24.3148	24.558
448.74	22.3358	-22.3358	20.9956		448.782	24.329	-24.329	24.5723
449.84	22.3948	-22.3948	21.0511		449.882	24.1272	-24.1272	24.3684
450.94	22.3503	-22.3503	21.0093		450.982	24.2309	-24.2309	24.4732
452.04	22.3209	-22.3209	20.9816		452.082	24.1963	-24.1963	24.4382
453.14	22.3962	-22.3962	21.0524		453.182	24.2223	-24.2223	24.4645
454.24	22.3644	-22.3644	21.0225		454.282	24.2553	-24.2553	24.4978
455.34	22.3306	-22.3306	20.9908		455.382	24.3535	-24.3535	24.5971
456.44	22.4161	-22.4161	21.0711		456.482	24.2433	-24.2433	24.4858
457.54	22.3861	-22.3861	21.0429		457.582	24.056	-24.056	24.2965
458.64	22.36	-22.36	21.0184		458.682	24.269	-24.269	24.5117
459.74	22.3355	-22.3355	20.9954		459.782	24.1326	-24.1326	24.374
460.84	22.3946	-22.3946	21.0509		460.882	24.2011	-24.2011	24.4431
461.94	22.3514	-22.3514	21.0103		461.982	24.2921	-24.2921	24.535
463.04	22.3637	-22.3637	21.0219		463.082	24.1244	-24.1244	24.3656
464.14	22.3956	-22.3956	21.0518		464.182	24.288	-24.288	24.5309
465.24	22.336	-22.336	20.9959		465.282	24.104	-24.104	24.345
466.34	22.3914	-22.3914	21.0479		466.382	24.3485	-24.3485	24.592
467.44	22.42	-22.42	21.0748		467.482	24.1995	-24.1995	24.4415
468.54	22.3762	-22.3762	21.0336		468.582	24.2429	-24.2429	24.4854
469.64	22.3531	-22.3531	21.0119		469.682	24.2655	-24.2655	24.5081
470.74	22.3275	-22.3275	20.9879		470.782	24.1801	-24.1801	24.4219
471.84	22.3782	-22.3782	21.0355		471.882	24.3208	-24.3208	24.564
472.94	22.3446	-22.3446	21.0039		472.982	24.0686	-24.0686	24.3093
474.04	22.3135	-22.3135	20.9747		474.082	24.2628	-24.2628	24.5054
475.14	22.392	-22.392	21.0485		475.182	24.1634	-24.1634	24.4051
476.24	22.3922	-22.3922	21.0487		476.282	24.136	-24.136	24.3773
477.34	22.3499	-22.3499	21.0089		477.382	24.2833	-24.2833	24.5262
478.44	22.3033	-22.3033	20.9651		478.482	24.27	-24.27	24.5127
479.54	22.4132	-22.4132	21.0684		479.582	24.1967	-24.1967	24.4386
480.64	22.4046	-22.4046	21.0604		480.682	24.0584	-24.0584	24.299
481.74	22.3724	-22.3724	21.0301		481.782	24.2636	-24.2636	24.5063
482.84	22.3619	-22.3619	21.0202		482.882	24.2371	-24.2371	24.4794
483.94	22.3559	-22.3559	21.0146		483.982	24.0714	-24.0714	24.3121
485.04	22.3961	-22.3961	21.0524		485.082	24.2689	-24.2689	24.5116
486.14	22.3607	-22.3607	21.0191		486.182	24.2312	-24.2312	24.4735
487.24	22.3965	-22.3965	21.0527		487.282	24.1532	-24.1532	24.3948
488.34	22.328	-22.328	20.9883		488.382	24.2246	-24.2246	24.4668
489.44	22.3695	-22.3695	21.0273		489.482	24.2111	-24.2111	24.4532
490.54	22.3472	-22.3472	21.0063		490.582	24.2749	-24.2749	24.5176
491.64	22.3292	-22.3292	20.9895		491.682	24.0997	-24.0997	24.3407
492.74	22.3292	-22.3292	20.9895		492.782	24.2397	-24.2397	24.4821
493.84	22.314	-22.314	20.9752		493.882	24.1772	-24.1772	24.4189
494.94	22.3876	-22.3876	21.0443		494.982	24.2715	-24.2715	24.5142
496.04	22.3586	-22.3586	21.0171		496.082	24.2409	-24.2409	24.4833
497.14	22.3472	-22.3472	21.0064		497.182	24.2768	-24.2768	24.5195
498.24	22.333	-22.333	20.993		498.282	24.2588	-24.2588	24.5014
499.34	22.3398	-22.3398	20.9994		499.382	24.2292	-24.2292	24.4715
500.44	22.399	-22.399	21.0551		500.482	24.3179	-24.3179	24.5611
501.54	22.37	-22.37	21.0278		501.582	24.1864	-24.1864	24.4282
502.64	22.3113	-22.3113	20.9726		502.682	24.3138	-24.3138	24.557
503.74	22.3392	-22.3392	20.9989		503.782	24.2826	-24.2826	24.5254
504.84	22.3663	-22.3663	21.0243		504.882	24.3001	-24.3001	24.5431
505.94	22.3541	-22.3541	21.0129		505.982	24.25	-24.25	24.4925
507.04	22.2548	-22.2548	20.9196		507.082	24.1855	-24.1855	24.4273
508.14	22.3858	-22.3858	21.0427		508.182	24.3202	-24.3202	24.5634
509.24	22.3606	-22.3606	21.019		509.282	24.2994	-24.2994	24.5424
510.34	22.3483	-22.3483	21.0074		510.382	24.1449	-24.1449	24.3863
511.44	22.3242	-22.3242	20.9847		511.482	24.2776	-24.2776	24.5204
512.54	22.3104	-22.3104	20.9717		512.582	24.2715	-24.2715	24.5142
513.64	22.3724	-22.3724	21.03		513.682	24.3059	-24.3059	24.549
514.74	22.338	-22.338	20.9978		514.782	24.2941	-24.2941	24.5371
515.84	22.2855	-22.2855	20.9484		515.882	24.2589	-24.2589	24.5015
516.94	22.3673	-22.3673	21.0253		516.982	24.1219	-24.1219	24.3632
518.04	22.3333	-22.3333	20.9933		518.082	24.2651	-24.2651	24.5078
519.14	22.3464	-22.3464	21.0056		519.182	24.2045	-24.2045	24.4465
520.24	22.3695	-22.3695	21.0273		520.282	24.0142	-24.0142	24.2543
521.34	22.3217	-22.3217	20.9824		521.382	23.9985	-23.9985	24.2385
522.44	22.3007	-22.3007	20.9627		522.482	24.2468	-24.2468	24.4892
523.54	22.3569	-22.3569	21.0155		523.582	24.0639	-24.0639	24.3045
524.64	22.3363	-22.3363	20.9961		524.682	24.0246	-24.0246	24.2648
525.74	22.3511	-22.3511	21.01		525.782	24.1613	-24.1613	24.4029
526.84	22.3693	-22.3693	21.0271		526.882	24.293	-24.293	24.536
527.94	22.3272	-22.3272	20.9875		527.982	24.0361	-24.0361	24.2764
529.04	22.3614	-22.3614	21.0197		529.082	24.1046	-24.1046	24.3456
530.14	22.3534	-22.3534	21.0122		530.182	24.2272	-24.2272	24.4694
531.24	22.3219	-22.3219	20.9826		531.282	23.9764	-23.9764	24.2161
532.34	22.3801	-22.3801	21.0373		532.382	24.2396	-24.2396	24.482
533.44	22.3744	-22.3744	21.0319		533.482	24.1024	-24.1024	24.3435
534.54	22.3344	-22.3344	20.9943		534.582	23.9871	-23.9871	24.227
535.64	22.3407	-22.3407	21.0003		535.682	24.3037	-24.3037	24.5468
536.74	22.3791	-22.3791	21.0363		536.782	24.1216	-24.1216	24.3628
537.84	22.3657	-22.3657	21.0237		537.882	24.171	-24.171	24.4127
538.94	22.3315	-22.3315	20.9916		538.982	24.2548	-24.2548	24.4973
540.04	22.3358	-22.3358	20.9957		540.082	24.0275	-24.0275	24.2678
541.14	22.3718	-22.3718	21.0295		541.182	24.0336	-24.0336	24.2739
542.24	22.354	-22.354	21.0128		542.282	24.1702	-24.1702	24.4119
543.34	22.3584	-22.3584	21.0169		543.382	24.0674	-24.0674	24.3081
544.44	22.3403	-22.3403	20.9999		544.482	24.1691	-24.1691	24.4108
545.54	22.3127	-22.3127	20.974		545.582	24.1651	-24.1651	24.4067
546.64	22.3784	-22.3784	21.0357		546.682	24.1115	-24.1115	24.3526
547.74	22.3755	-22.3755	21.033		547.782	24.2398	-24.2398	24.4822
548.84	22.3621	-22.3621	21.0204		548.882	24.1302	-24.1302	24.3715
549.94	22.3936	-22.3936	21.0499		549.982	24.0596	-24.0596	24.3002
551.04	22.3637	-22.3637	21.0219		551.082	24.2599	-24.2599	24.5025
552.14	22.3261	-22.3261	20.9865		552.182	24.134	-24.134	24.3754
553.24	22.3938	-22.3938	21.0502		553.282	24.2034	-24.2034	24.4455
554.34	22.3841	-22.3841	21.0411		554.382	24.1877	-24.1877	24.4296
555.44	22.3938	-22.3938	21.0502		555.482	24.0035	-24.0035	24.2435
556.54	22.3533	-22.3533	21.0121		556.582	24.1038	-24.1038	24.3448
557.64	22.3669	-22.3669	21.0249		557.682	24.1446	-24.1446	24.386
558.74	22.3037	-22.3037	20.9655		558.782	24.0062	-24.0062	24.2462
559.84	22.371	-22.371	21.0288		559.882	24.0431	-24.0431	24.2835
560.94	22.4138	-22.4138	21.069		560.982	24.1914	-24.1914	24.4333
562.04	22.3802	-22.3802	21.0374		562.082	24.0809	-24.0809	24.3217
563.14	22.3645	-22.3645	21.0226		563.182	24.2483	-24.2483	24.4908
564.24	22.3086	-22.3086	20.9701		564.282	24.1034	-24.1034	24.3445
565.34	22.3978	-22.3978	21.0539		565.382	23.9883	-23.9883	24.2282
566.44	22.3738	-22.3738	21.0314		566.482	24.192	-24.192	24.4339
567.54	22.3745	-22.3745	21.032		567.582	23.9741	-23.9741	24.2138
568.64	22.3494	-22.3494	21.0084		568.682	24.1077	-24.1077	24.3488
569.74	22.3374	-22.3374	20.9972		569.782	24.1792	-24.1792	24.421
570.84	22.3139	-22.3139	20.9751		570.882	24.0983	-24.0983	24.3393
571.94	22.3904	-22.3904	21.047		571.982	24.2427	-24.2427	24.4852
573.04	22.3544	-22.3544	21.0131		573.082	24.1592	-24.1592	24.4008
574.14	22.3454	-22.3454	21.0047		574.182	24.1194	-24.1194	24.3606
575.24	22.2871	-22.2871	20.9499		575.282	24.244	-24.244	24.4865
576.34	22.3929	-22.3929	21.0493		576.382	24.1942	-24.1942	24.4361
577.44	22.3738	-22.3738	21.0314		577.482	24.1317	-24.1317	24.373
578.54	22.3621	-22.3621	21.0204		578.582	24.217	-24.217	24.4591
579.64	22.331	-22.331	20.9912		579.682	24.0634	-24.0634	24.3041
580.74	22.3696	-22.3696	21.0275		580.782	23.9938	-23.9938	24.2337
581.84	22.3501	-22.3501	21.0091		581.882	24.1718	-24.1718	24.4135
582.94	22.334	-22.334	20.994		582.982	23.967	-23.967	24.2067
584.04	22.3302	-22.3302	20.9904		584.082	24.0667	-24.0667	24.3073
585.14	22.3343	-22.3343	20.9942		585.182	24.1754	-24.1754	24.4171
586.24	22.3659	-22.3659	21.0239		586.282	24.1701	-24.1701	24.4118
587.34	22.3233	-22.3233	20.9839		587.382	23.9373	-23.9373	24.1767
588.44	22.3874	-22.3874	21.0442		588.482	24.2096	-24.2096	24.4517
589.54	22.3729	-22.3729	21.0306		589.582	24.1859	-24.1859	24.4277
590.64	22.307	-22.307	20.9685		590.682	24.2022	-24.2022	24.4443
591.74	22.3776	-22.3776	21.0349		591.782	24.151	-24.151	24.3925
592.84	22.3427	-22.3427	21.0022		592.882	23.9911	-23.9911	24.231
593.94	22.2883	-22.2883	20.951		593.982	24.1067	-24.1067	24.3478
595.04	22.406	-22.406	21.0616		595.082	24.174	-24.174	24.4157
596.14	22.3614	-22.3614	21.0198		596.182	23.9568	-23.9568	24.1964
597.24	22.3351	-22.3351	20.995		597.282	23.9471	-23.9471	24.1866
598.34	22.3822	-22.3822	21.0392		598.382	24.2538	-24.2538	24.4964
599.44	22.355	-22.355	21.0337		599.482	24.2532	-24.2532	24.4937

## Sheet: Figure 2f
Forward		Reverse
voltage/V	current density/ mAcm-2	voltage/V	current density/ mAcm-2
-0.1	24.9171	1.2	-16.2297
-0.09	24.9217	1.19	-10.5053
-0.08	24.9335	1.18	-5.32021
-0.07	24.9147	1.17	-0.70658
-0.06	24.8928	1.16	3.34326
-0.05	24.9322	1.15	6.85794
-0.04	24.9041	1.14	9.8517
-0.03	24.914	1.13	12.378
-0.02	24.8642	1.12	14.4816
-0.01	24.8972	1.11	16.2044
0	24.9038	1.1	17.6242
0.01	24.8741	1.09	18.7637
0.02	24.8846	1.08	19.7093
0.03	24.9003	1.07	20.4897
0.04	24.8194	1.06	21.0933
0.05	24.8844	1.05	21.6185
0.06	24.8935	1.04	22.0564
0.07	24.8991	1.03	22.4036
0.08	24.8918	1.02	22.6895
0.09	24.8471	1.01	22.9291
0.1	24.8914	1	23.0869
0.11	24.8716	0.99	23.3127
0.12	24.8885	0.98	23.4616
0.13	24.8707	0.97	23.5964
0.14	24.8459	0.96	23.6765
0.15	24.8609	0.95	23.7678
0.16	24.8355	0.94	23.8671
0.17	24.8224	0.93	23.9338
0.18	24.8206	0.92	24.0001
0.19	24.7878	0.91	24.0576
0.2	24.7607	0.9	24.1212
0.21	24.754	0.89	24.1857
0.22	24.7445	0.88	24.2227
0.23	24.7286	0.87	24.2682
0.24	24.7195	0.86	24.3112
0.25	24.6866	0.85	24.3436
0.26	24.7021	0.84	24.3795
0.27	24.6991	0.83	24.386
0.28	24.6815	0.82	24.4196
0.29	24.6528	0.81	24.4534
0.3	24.6738	0.8	24.4727
0.31	24.6949	0.79	24.5121
0.32	24.6653	0.78	24.536
0.33	24.6858	0.77	24.5492
0.34	24.6857	0.76	24.543
0.35	24.6766	0.75	24.5551
0.36	24.6973	0.74	24.5392
0.37	24.7127	0.73	24.5708
0.38	24.7007	0.72	24.5347
0.39	24.6829	0.71	24.5474
0.4	24.6563	0.7	24.5673
0.41	24.6362	0.69	24.5876
0.42	24.5981	0.68	24.5521
0.43	24.5677	0.67	24.5508
0.44	24.5447	0.66	24.5876
0.45	24.5236	0.65	24.6066
0.46	24.4936	0.64	24.5817
0.47	24.4668	0.63	24.5695
0.48	24.4444	0.62	24.5799
0.49	24.4362	0.61	24.5701
0.5	24.4113	0.6	24.5462
0.51	24.402	0.59	24.5852
0.52	24.4006	0.58	24.6184
0.53	24.362	0.57	24.6171
0.54	24.3514	0.56	24.6209
0.55	24.3477	0.55	24.6597
0.56	24.3424	0.54	24.6314
0.57	24.3339	0.53	24.6328
0.58	24.3247	0.52	24.6688
0.59	24.3243	0.51	24.6862
0.6	24.3216	0.5	24.7138
0.61	24.3123	0.49	24.7413
0.62	24.282	0.48	24.7525
0.63	24.3274	0.47	24.7834
0.64	24.3068	0.46	24.7736
0.65	24.304	0.45	24.7722
0.66	24.2892	0.44	24.743
0.67	24.2938	0.43	24.7082
0.68	24.2962	0.42	24.6976
0.69	24.2474	0.41	24.6534
0.7	24.2819	0.4	24.6733
0.71	24.2709	0.39	24.676
0.72	24.2626	0.38	24.6524
0.73	24.2937	0.37	24.6744
0.74	24.2905	0.36	24.6902
0.75	24.3045	0.35	24.6985
0.76	24.303	0.34	24.7226
0.77	24.2523	0.33	24.7362
0.78	24.2381	0.32	24.7296
0.79	24.2047	0.31	24.7527
0.8	24.2045	0.3	24.7505
0.81	24.1611	0.29	24.7558
0.82	24.1208	0.28	24.744
0.83	24.0698	0.27	24.763
0.84	24.0387	0.26	24.7905
0.85	24.0087	0.25	24.8023
0.86	23.9587	0.24	24.8072
0.87	23.8681	0.23	24.8311
0.88	23.853	0.22	24.866
0.89	23.7762	0.21	24.8948
0.9	23.7018	0.2	24.8821
0.91	23.6203	0.19	24.8922
0.92	23.5526	0.18	24.918
0.93	23.469	0.17	24.9109
0.94	23.3558	0.16	24.8943
0.95	23.2594	0.15	24.8792
0.96	23.127	0.14	24.8993
0.97	22.9601	0.13	24.8911
0.98	22.8047	0.12	24.8639
0.99	22.6088	0.11	24.8444
1	22.3864	0.1	24.8335
1.01	22.1136	0.09	24.8267
1.02	21.8229	0.08	24.8288
1.03	21.4457	0.07	24.8276
1.04	21.0124	0.06	24.8215
1.05	20.4819	0.05	24.8257
1.06	19.854	0.04	24.8286
1.07	19.0629	0.03	24.8571
1.08	18.1475	0.02	24.8303
1.09	17.0947	0.01	24.8861
1.1	15.7958	0	24.9264
1.11	14.2257	-0.01	24.9219
1.12	12.3739	-0.02	24.9678
1.13	10.1779	-0.03	24.9769
1.14	7.64622	-0.04	24.9659
1.15	4.71589	-0.05	24.9914
1.16	1.34874	-0.06	25.0129
1.17	-2.46939	-0.07	25.0266
1.18	-6.73139	-0.08	25.0414
1.19	-11.4663	-0.09	25.0602
1.2	-16.6659	-0.1	25.0462

## Sheet: Figure 3a
Glass/PVK			Glass/SnO2/PVK			Glass/SnO2/HBPs/PVK
Wavelength/nm	PL intensity		Wavelength/nm	PL intensity		Wavelength/nm	PL intensity
650	1.11202e+06		650	1.11182e+06		650	1.0219e+06
651	1.13855e+06		651	1.14248e+06		651	1.04127e+06
652	1.17015e+06		652	1.17795e+06		652	1.07406e+06
653	1.20726e+06		653	1.22062e+06		653	1.10614e+06
654	1.2481e+06		654	1265110		654	1.15003e+06
655	1.30374e+06		655	1.31683e+06		655	1.1912e+06
656	1.34719e+06		656	1364132		656	1.23921e+06
657	1.39607e+06		657	1.40473e+06		657	1.29619e+06
658	1.43836e+06		658	1457442		658	1.33101e+06
659	1.49272e+06		659	1.4966e+06		659	1.37738e+06
660	1531433		660	1.52958e+06		660	1.40862e+06
661	1.55823e+06		661	1.56427e+06		661	1.45688e+06
662	1.5864e+06		662	1582854		662	1.4617e+06
663	1.59399e+06		663	1.6087e+06		663	1487552
664	1.6112e+06		664	1.61536e+06		664	1.489e+06
665	1.61605e+06		665	1.61632e+06		665	1.50146e+06
666	1.60061e+06		666	1.60458e+06		666	1.49068e+06
667	1.58768e+06		667	1.59253e+06		667	1.47918e+06
668	1.57719e+06		668	1.58392e+06		668	1.45841e+06
669	1.56836e+06		669	1.56863e+06		669	1.4551e+06
670	1.55497e+06		670	1.5609e+06		670	1.43273e+06
671	1555015		671	1.54772e+06		671	1.44046e+06
672	1.55576e+06		672	1.55326e+06		672	1.44073e+06
673	1562010		673	1.55412e+06		673	1.44973e+06
674	1.56112e+06		674	1.57033e+06		674	1.46108e+06
675	1.58826e+06		675	1.58224e+06		675	1.48321e+06
676	1594592		676	1.58863e+06		676	1479333
677	1.61915e+06		677	1604903		677	1.50414e+06
678	1617889		678	1.62056e+06		678	1.50693e+06
679	1.62777e+06		679	1.63054e+06		679	1.51365e+06
680	16090.4		680	14071.7		680	11629.1
681	16480.7		681	16014.9		681	12403
682	19096.6		682	16085.8		682	13100.9
683	18234.2		683	18050.5		683	14033.4
684	19674.9		684	18281.4		684	14788.3
685	21404.9		685	19903.5		685	15691
686	22795.2		686	20604.8		686	17585.5
687	23962.9		687	21768.7		687	17302.1
688	25942.4		688	21886.8		688	18536.7
689	25925.6		689	24317.6		689	18462.9
690	27318.5		690	22440.3		690	19230.5
691	26132.3		691	24326.9		691	19211.6
692	26955.4		692	23038.6		692	19030.7
693	26770.2		693	22805.4		693	17639.8
694	26864		694	21529.2		694	17026.4
695	26232.5		695	21349.9		695	17135.8
696	26296.5		696	21264.1		696	17489.3
697	25722.6		697	20883		697	16553.2
698	26794.6		698	20170		698	15119.7
699	26831.9		699	20510		699	14546.8
700	27805.7		700	20435.8		700	14393.8
701	27752.8		701	19693.7		701	14232.1
702	27090.2		702	21612.4		702	14602
703	29164.4		703	20787.8		703	13777
704	30749.1		704	19595.1		704	13952.5
705	31532.6		705	19785.5		705	13392.4
706	34495.8		706	20819.6		706	13350.4
707	33016.1		707	20684.5		707	14067.6
708	35711.1		708	23237.3		708	13905.3
709	38219.1		709	23171		709	14899
710	39910.7		710	24356.4		710	14939.4
711	41644.3		711	24900.2		711	15882.3
712	43988.8		712	25971.4		712	15984.4
713	46983.6		713	27270.3		713	16202.9
714	48785.1		714	28327.2		714	17907.6
715	51828		715	29974.9		715	16861.3
716	54728.1		716	29398		716	19458.3
717	58153.5		717	30652.9		717	16860.9
718	60771.8		718	30937.4		718	17390.7
719	65410.1		719	32845.5		719	19144
720	69282.5		720	35865.5		720	20547.9
721	73608.7		721	35988.1		721	20227.2
722	79544.5		722	38723.8		722	19741.2
723	84280.8		723	42158.2		723	21172.8
724	88280.7		724	45716		724	23329.1
725	93896		725	46294.1		725	23945
726	103494		726	49290.3		726	26555.5
727	106726		727	49995.6		727	25407.3
728	111574		728	55777.3		728	26605.9
729	127791		729	60813.7		729	30236.1
730	133342		730	60658.2		730	32737
731	144027		731	66615.5		731	34346.8
732	152089		732	70174		732	34518.6
733	163470		733	75821.8		733	38182.5
734	173978		734	79107.3		734	39839.2
735	187659		735	85506.8		735	41791.1
736	203844		736	91812.5		736	44266.7
737	221776		737	98364.2		737	46903
738	229138		738	101286		738	52369.5
739	251476		739	110559		739	55362.8
740	262311		740	118192		740	58187.2
741	285689		741	124768		741	58160.2
742	306674		742	136603		742	66496.6
743	329810		743	147096		743	69477.6
744	349583		744	158767		744	74018.2
745	383488		745	164449		745	79782.1
746	411450		746	176891		746	84674.7
747	442479		747	193364		747	91023.2
748	475429		748	205784		748	95661.5
749	506156		749	218432		749	105293
750	546973		750	230398		750	113372
751	578127		751	254856		751	119485
752	624204		752	263738		752	129989
753	671972		753	285731		753	132583
754	723120		754	323114		754	149228
755	758562		755	333208		755	152514
756	825082		756	351092		756	169714
757	882036		757	387643		757	180022
758	953186		758	412161		758	193425
759	1.00613e+06		759	441977		759	208896
760	1.08109e+06		760	468479		760	226869
761	1.13948e+06		761	508789		761	238267
762	1.24895e+06		762	537867		762	256129
763	1.33794e+06		763	585362		763	276190
764	1.42492e+06		764	629027		764	291008
765	1.51669e+06		765	675157		765	315026
766	1.59115e+06		766	711731		766	323357
767	1.7139e+06		767	749588		767	351735
768	1.83109e+06		768	826889		768	376329
769	1.95895e+06		769	850643		769	403799
770	2.09559e+06		770	927252		770	425693
771	2.20078e+06		771	965593		771	450645
772	2.33916e+06		772	1.03238e+06		772	472951
773	2.49057e+06		773	1088483		773	497813
774	2.62795e+06		774	1.15604e+06		774	535229
775	2.75465e+06		775	1.23608e+06		775	565962
776	2.916e+06		776	1.3074e+06		776	595825
777	3.07757e+06		777	1.37421e+06		777	617986
778	3.24982e+06		778	1.44146e+06		778	647770
779	3.37741e+06		779	1.48423e+06		779	681029
780	3.52818e+06		780	1.55556e+06		780	707650
781	3687317		781	1.62258e+06		781	733970
782	3.82184e+06		782	1702996		782	768202
783	3.99171e+06		783	1.781e+06		783	801128
784	4.10893e+06		784	1806382		784	819026
785	4.21213e+06		785	1.84975e+06		785	832285
786	4337616		786	1.90888e+06		786	849398
787	4.44418e+06		787	1.93666e+06		787	866110
788	4495026		788	1.98082e+06		788	883643
789	4523537		789	2.00522e+06		789	893035
790	4633087		790	2.04761e+06		790	903353
791	4621766		791	2.03778e+06		791	921353
792	4.62608e+06		792	2.00693e+06		792	904712
793	4624569		793	2002778		793	915163
794	4645161		794	1.9941e+06		794	892690
795	4.57258e+06		795	2.00251e+06		795	876748
796	4.54572e+06		796	1.94925e+06		796	875456
797	4.42341e+06		797	1.92459e+06		797	855089
798	4336255		798	1890037		798	842758
799	4223186		799	1.83837e+06		799	841777
800	4.14978e+06		800	1.80446e+06		800	806625
801	4.05461e+06		801	1.73299e+06		801	785832
802	3.92855e+06		802	1694827		802	781576
803	3.8695e+06		803	1.63652e+06		803	772534
804	3.693e+06		804	1.6159e+06		804	739425
805	3.58355e+06		805	1.53718e+06		805	730872
806	3.432e+06		806	1.5139e+06		806	696985
807	3.30835e+06		807	1.4771e+06		807	669116
808	3.20791e+06		808	1.41649e+06		808	661736
809	3.10552e+06		809	1.35386e+06		809	653479
810	2.9998e+06		810	1.31804e+06		810	612590
811	2.85732e+06		811	1277190		811	592709
812	2.77803e+06		812	1.21997e+06		812	571993
813	2.66498e+06		813	1.19153e+06		813	554957
814	2536832		814	1.12596e+06		814	521977
815	2.43039e+06		815	1.09782e+06		815	514090
816	2366714		816	1.0534e+06		816	488809
817	2.26039e+06		817	1.03507e+06		817	455115
818	2.13124e+06		818	970575		818	463406
819	2056371		819	936327		819	422831
820	1.99298e+06		820	875435		820	399772
821	1.88173e+06		821	865160		821	402707
822	1.75056e+06		822	836286		822	381440
823	1716881		823	808540		823	371683
824	1.60719e+06		824	740094		824	344212
825	1.53422e+06		825	734173		825	331835
826	1.47376e+06		826	705014		826	327457
827	1.38527e+06		827	647944		827	311735
828	1.30289e+06		828	649319		828	289491
829	1.24348e+06		829	592232		829	264116
830	1.15966e+06		830	562825		830	255144
831	1.05011e+06		831	531436		831	227986
832	1.02142e+06		832	502334		832	217326
833	975796		833	470720		833	212197
834	924830		834	441491		834	183976
835	875905		835	408818		835	172366
836	801675		836	391648		836	163751
837	789110		837	372720		837	177460
838	724879		838	357476		838	149816
839	688397		839	344544		839	145923
840	633297		840	294987		840	125486
841	611211		841	294844		841	118295
842	567839		842	275184		842	124311
843	513038		843	249554		843	107751
844	473894		844	244443		844	108418
845	471017		845	246712		845	87559.7
846	444903		846	214192		846	81344.4
847	415268		847	211448		847	89731.7
848	410260		848	187266		848	78936.6
849	415778		849	176488		849	94993.4
850	348965		850	186584		850	66020.9
851	361499		851	177247		851	62707.9
852	347655		852	182139		852	60848.4
853	324557		853	137482		853	71281.2
854	241043		854	143040		854	56896.3
855	300334		855	173639		855	47558.8
856	316412		856	160554		856	54831.4
857	324405		857	135395		857	30833.9
858	306146		858	133413		858	48468.7
859	277425		859	136403		859	50060
860	196247		860	138568		860	24893.8
861	257847		861	143831		861	47383.7
862	261710		862	138466		862	62556.4
863	212925		863	81081.4		863	2376.23
864	206771		864	109245		864	62615.2
865	223049		865	82957.5		865	31323
866	290048		866	109440		866	53153.6
867	251095		867	71197.3		867	81597.6
868	334708		868	77424.3		868	44134.4
869	270673		869	158842		869	19835
870	313061		870	239092		870	17186.3
871	273458		871	87589.3		871	41433.5
872	312475		872	79234.5		872	69678.9
873	345594		873	160126		873	53156.9
874	332760		874	248244		874	33698
875	354991		875	89055.4		875	107120
876	430085		876	189871		876	63203
877	417240		877	235517		877	60463.8
878	254972		878	263960		878	-35530
879	357128		879	223892		879	97244.9
880	180543		880	219661		880	39126
881	420197		881	241607		881	140339
882	240781		882	94481		882	94876.9
883	369537		883	211143		883	122653
884	375624		884	215750		884	53694.8
885	418044		885	417470		885	0
886	462987		886	164431		886	0
887	503387		887	242642		887	91080.5
888	601746		888	284804		888	137116
889	603684		889	256685		889	96103.8
890	255586		890	374639		890	53108
891	245540		891	42632.7		891	-42728.1
892	261155		892	304808		892	65347.4
893	394660		893	294321		893	180774
894	342583		894	587390		894	260192
895	496555		895	353933		895	-36538.3
896	383086		896	209829		896	159677
897	572737		897	336956		897	-62085.2
898	512123		898	438812		898	-50169.7
899	590178		899	213624		899	-12512.6
900	784603		900	99564.8		900	37164.1

[truncated: 56 more sheets: Figure 3b, Figure 3c, Figure 3d, Figure 3e, Figure 3f, Figure 3g, Figure 3h, Figure 4b, Figure 4d, Figure 5a, Figure 5b, Figure 5c, Figure 5d, Figure 5e, Figure 5g, Figure 5h, Figure 6b, Figure S2, Figure S3, Figure S4 …]
